# Supplementary material for: Prediction nomogram for evaluating the probability of postoperative fever in children with acute appendicitis
Source: Front Pediatr. 2022 Aug 23;10:982614. doi: 10.3389/fped.2022.982614 (PMC9445266; doi:10.3389/fped.2022.982614)
Supplement: Supplementary file 1 [file Table_1.XLSX]

## Sheet: Train set
性别	年龄/y	住院天数/d	总费用	病理诊断	病理类型	是否穿孔	手术时间/min	再次入院	发病时间/h	恶心呕吐	弥漫性腹膜炎	BMI	体温	术后发热/h	术后发热>38.5℃	白细胞	中性粒细胞比例%	嗜酸性粒细胞	CRP	血小板	总胆红素	阑尾直径/mm	强回声	肠粘连
男	1	9	15780.4	坏疽性	2	1	66	0	48	1	0	15.8	39.2	40	1	13.75	86.3	0	144	307	18.6	11	1	1
女	1	9	16875.5	蜂窝织炎性	1	0	78	0	24	1	1	13.1357	38.3	20	0	13.9	52.5	0.02	127.9	362	15.7	6	0	0
女	1	12	17150.1	坏疽性	2	1	64	0	72	1	1	17.9997	40.2	12	0	15.87	68.7	0.1	170.8	188	13.3	27	1	1
男	2	9	14656.5	坏疽性	2	1	55	1	48	1	0	20.84	37.8	64	0	18.09	76	0.05	120.62	471	5	12	1	1
女	2	7	15572.8	蜂窝织炎性	1	0	37	1	48	1	1	16.08	38.8	40	0	16.19	81.6	0.4	100.3	492	7.8	8	0	1
女	2	4	12421	蜂窝织炎性	1	0	25	0	12	1	0	15.9557	37.5	0	0	17.25	83.7	0	8.58	425	15	7	1	0
女	2	10	13710.6	坏疽性	2	1	90	0	24	1	1	17.4074	39	56	1	20.47	91.2	0	185.8	310	12.8	14	1	0
男	2	8	15581.5	坏疽性	2	1	39	0	24	1	0	20.78	38.9	36	0	30.65	83.3	0	28.17	425	26.9	15	1	1
男	2	7	16132.4	蜂窝织炎性	1	0	50	0	24	1	0	16.13	38.2	24	0	20.74	77.2	0.01	25.34	265	6	12	0	0
女	2	8	16243.8	蜂窝织炎性	1	0	105	0	24	1	1	17.4191	39.2	12	0	6.59	62.7	0	108	376	10.1	9	0	0
女	2	9	16927.3	蜂窝织炎性	1	0	95	0	96	1	1	12.963	37.7	16	0	17.47	76.8	0.5	38.58	328	9.5	9	0	0
女	2	7	19007.1	坏疽性	2	1	50	0	96	1	1	13.24	38.9	8	1	14.08	61.7	0.06	89.49	235	4.1	6	1	1
女	2	9	19564.9	坏疽性	2	1	80	0	96	1	0	16.03	39.3	36	0	9.12	71.9	0.8	129.8	288	7.5	14	1	0
女	2	11	22829.8	蜂窝织炎性	1	0	102	0	24	1	0	13.8166	37.5	96	0	6.8	85.4	0	9.28	267	18.3	9	0	1
女	2	22	58603.1	坏疽性	2	1	90	0	72	1	0	18.05	39.1	292	1	23.12	75	0.3	114.3	292	7	11	1	1
女	3	9	13706.2	蜂窝织炎性	1	0	40	1	120	0	1	15.8147	37.9	84	0	14.84	75.7	0.5	177.1	397	8.6	0	0	0
女	3	7	14353.7	坏疽性	2	1	60	1	72	0	1	20.4082	37.5	8	1	11.18	81.3	0	165.08	163	12.5	11	1	0
男	3	7	16502	蜂窝织炎性	1	0	75	1	48	0	0	15.24	37.5	28	0	15.34	64.2	0.1	36	251	11.2	13	1	1
男	3	10	17326.3	坏疽性	2	1	30	1	48	0	1	15.3363	37.6	8	0	18.59	88	0.1	181.29	314	9.7	25	0	0
男	3	10	17550.8	坏疽性	2	1	70	1	48	1	1	14.915	38.7	12	1	2.4	62.5	0	8	260	21.7	7	0	0
男	3	7	11420.9	单纯性	1	0	70	0	12	0	1	14.7118	37.5	12	0	9.45	52.8	0.2	11.3	297	6.9	9	0	0
女	3	5	12511.3	蜂窝织炎性	1	0	31	0	12	1	0	19.08	37.1	2	0	18.13	90.7	0	19.36	254	13.2	10	0	0
男	3	6	12833.9	坏疽性	2	1	60	0	24	1	1	17.5781	39.2	48	0	16.28	91.3	0.1	8.05	257	9.9	11	1	0
女	3	8	12837.7	蜂窝织炎性	1	0	55	0	24	1	0	17.51	39.4	12	0	27.58	87.7	0	59.81	391	21.7	11	1	0
女	3	8	13078	蜂窝织炎性	1	0	32	0	12	1	0	13.9683	39.3	4	1	11.35	85	0.1	5.47	261	10.5	8	0	1
男	3	5	13375.7	蜂窝织炎性	1	0	28	0	12	1	1	14.6	37.9	12	0	11.8	82.5	0	10.7	333	7.7	8	1	0
男	3	8	13759.5	蜂窝织炎性	1	0	25	0	24	1	0	23.28	37.3	4	0	13.29	63.5	0.5	4.04	272		11	0	1
女	3	5	13863	蜂窝织炎性	1	0	70	0	24	1	0	14.4862	39.5	32	0	16.36	79.7	0	9.81	339	11.1	16	1	0
女	3	7	13943	蜂窝织炎性	1	0	70	0	48	0	1	13.7051	39.5	72	0	11.81	88.1	0.05	49.67	334	9.6	9	1	0
女	3	5	13965.8	急性	1	0	80	0	24	1	0	18.83	37.5	4	0	21.32	82.4	0	21.44	377	11.4	19	0	1
男	3	7	14049	坏疽性	2	1	30	0	12	1	0	13.6256	37.4	8	1	19.91	91.1	0	5.01	496	5.9	13	1	1
男	3	6	14055.5	蜂窝织炎性	1	0	25	0	24	0	0	11.9	38.2	4	0	27.65	79	0	26.35	265	9.2	6	0	1
女	3	6	14546.3	蜂窝织炎性	1	0	80	0	6	1	0	15.3046	37.1	0	0	16.13	87	0.1	1.01	276	18.8	12	0	1
男	3	6	14561.4	蜂窝织炎性	1	0	42	0	48	1	1	16.2	39.2	40	0	16.59	72.3	0.04	34.4	254	9.3	9	0	1
男	3	7	14577.6	坏疽性	2	1	70	0	48	0	0	13.62	39.8	56	1	17.37	89.4	0.1	75.8	330	14.5	10	1	1
女	3	7	14765.1	坏疽性	2	1	40	0	24	1	1	17.005	40.2	44	0	17.36	87.5	0	10.3	408	9.3	8	1	0
女	3	8	14947.9	蜂窝织炎性	1	0	55	0	12	1	1	13.3278	38.3	96	0	9.32	65.8	0.8	1.24	431	8.5	6	0	0
男	3	8	15052.7	蜂窝织炎性	1	0	55	0	48	1	0	14.65	38	48	0	9.85	74.6	0.2	131.6	206	8.5	8	1	1
男	3	6	15704.5	蜂窝织炎性	1	0	115	0	168	1	0	22.41	37.5	72	1	11.13	69.7	4	417	60.79	9.5	7	1	1
男	3	11	15867.2	蜂窝织炎性	1	0	50	0	24	0	1	18.0165	38.3	36	1	19.5	88.2	0	22.73	310	14.7	10	1	0
男	3	8	16057.7	蜂窝织炎性	1	0	66	0	10.08	1	0	17.64	40	56	1	17.85	93.3	0	48.49	378	15.1	14	1	1
男	3	9	16315.2	坏疽性	2	1	60	0	48	0	1	15.9574	38.9	28	0	17.31	81.4	0.01	148.6	292	10.1	9	1	0
女	3	8	16542.6	坏疽性	2	1	60	0	72	0	1	20.2003	38.6	24	0	5.6	73	0	79.9	305	9.2	13	0	0
女	3	9	16624.8	蜂窝织性	1	0	65	0	72	1	1	13.1281	37.5	48	1	15.87	77.3	0.06	82.4	202	8.5	15	0	1
男	3	8	16813	坏疽性	2	1	93	0	72	1	0	13.71	37.8	64	1	10.69	76.9	0.5	270.27	256	12	10	1	1
女	3	12	17229.4	坏疽性	2	1	69	0	168	1	0	14.37	38.2	88	0	22.39	74.9	0.1	134	550	4	11	1	1
男	3	10	17404.8	蜂窝织炎性	1	0	60	0	48	0	0	18.1355	38	0	0	14.13	59.2	0.5	84.79	338	9.7	20	0	0
男	3	10	17457	坏疽性	2	1	35	0	72	0	0	13.713	38	68	1	9.42	76.3	0.2	212.11	337	22.9	10	0	1
男	3	10	17509.9	蜂窝织炎性	1	0	85	0	7.2	1	1	15.4887	37.5	88	0	4.09	79	0	1.97	313	6.1	9	0	0
女	3	6	18971.6	蜂窝织炎性	1	0	78	0	48	0	0	22.13	39.3	16	0	7.18	84.8	0	29.8	368	13.5	11	1	1
女	3	10	19099.7	坏疽性	2	1	40	0	96	0	1	16.9	39.8	72	0	10.98	76	0	232.17	311	9.7	9	0	1
男	3	15	19307.8	蜂窝织炎性	1	0	120	0	96	1	1	18.4659	39	20	0	24.95	80.6	0.15	85.9	258	5.9	12	1	0
女	3	8	20079	蜂窝织炎性	1	0	65	0	96	1	0	13.82	37	0	0	16.72	81.8	0.17	160.8	280	12.3	11	1	1
女	3	10	20632.5	坏疽性	2	1	125	0	24	1	0	14.781	38	56	1	25.95	50	4	12.1	522	5.8	9	0	1
男	4	7	14304.1	坏疽性	2	1	77	1	48	1	1	15.9439	40.2	96	1	16.09	88.5	0.1	67	272	26.1	6	0	1
男	4	11	16087.7	坏疽性	2	1	94	1	72	1	1	13.2334	40.8	88	1	7.93	87.7	0	118.2	316	11.3	9	1	1
女	4	8	16671.6	蜂窝织炎性	1	0	60	1	168	0	1	12.8099	37.7	8	1	20.73	87.7	0.04	174.27	347	4.9	9	0	1
女	4	8	18840.3	坏疽性	2	1	50	1	96	1	0	24.42	38.5	72	0	11.58	64.8	0.03	27.39	444	7.2	8	0	0
女	4	6	11474	化脓性	1	0	35	0	24	1	1	12.9049	36.8	0	0	12.16	72.4	0.02	31.08	337	11.1	10	0	0
男	4	4	11644.9	蜂窝织炎性	1	0	40	0	12	0	0	15.2381	37.5	0	0	13.18	70.9	0.5	5.74	261	5.1	6	0	0
男	4	7	12005.4	蜂窝织炎性	1	0	95	0	24	1	1	14.1389	38	12	0	24.86	88.5	0	89.56	338	14.9	9	0	0
女	4	5	12200.9	蜂窝织炎性	1	0	20	0	24	0	0	16.1979	37	0	0	12.94	69.5	0.28	30.18	330	11.3	8	0	0
男	4	6	12302.3	蜂窝织炎性	1	0	30	0	12	0	0	17.8571	37.7	12	0	14.87	79.7	0.1	7.2	336	10	8	0	0
女	4	5	12474	蜂窝织炎性	1	0	31	0	24	0	0	17.0356	39.6	12	0	15.15	82	0	8.13	373	6	16	1	0
男	4	5	12494.9	蜂窝织炎性	1	0	33	0	24	1	1	15.124	37.5	8	1	14.29	80.3	0.1	13.28	295	8.1	10	0	0
女	4	4	12570.1	蜂窝织炎	1	0	42	0	24	0	1	13.8072	36.5	0	0	11.34	64.5	0.01	28.29	178	3.8	10	1	0
女	4	4	12628.8	蜂窝织炎性	1	0	35	0	48	0	0	17.21	37	0	0	12.64	84.4	0.09	66.95	388	8.5	10	0	1
女	4	5	12682.6	单纯性	1	0	40	0	24	1	1	14.2399	38.2	2	0	15.1	88	0	0.5	380	3.8	7	0	0
女	4	4	12770.5	蜂窝织炎性	1	0	50	0	240	1	1	14.608	36.7	0	0	14.58	61	0.2	1.43	338	4.2	9	1	0
男	4	5	12915.6	蜂窝织炎性	1	0	50	0	16.992	0	1	14.4731	37.6	2	0	11.74	80.7	0.01	20.03	282	8.4	11	1	0
女	4	6	13142.7	蜂窝织炎性	1	0	66	0	96	0	0	14.1901	37.5	0	0	13.59	77.6	0.6	100.9	389	6.4	13	0	1
女	4	7	13201	蜂窝织炎性	1	0	60	0	72	1	0	14.19	37.5	0	0	18.04	89.6	0.5	35	338	12.8	11	0	1
女	4	6	13275.2	蜂窝织炎性	1	0	40	0	24	0	0	15.1474	38.8	12	1	23.2	80.5	0.03	43.48	211	13.7	10	0	0
男	4	5	13293.6	单纯性	1	0	30	0	24	0	0	13.39	39.2	80	0	12.42	82.1	0	5	462	4.7	7	0	0
男	4	6	13361.7	蜂窝织炎性	1	0	35	0	24	1	0	14.5959	37	0	0	16.43	86.8	0.01	4.42	326	8.2	7	1	0
女	4	7	13554.9	蜂窝织炎性	1	0	105	0	96	1	1	13.7735	38.5	36	0	12.13	78	0.03	70.66	239	9	8	0	0
男	4	5	13651.8	蜂窝织炎性	1	0	59	0	24	0	1	30.4832	36.8	0	0	13.37	76.7	0.01	6.36	422	6.6	14	1	0
男	4	6	13678.7	坏疽性	2	1	35	0	96	1	0	21.53	38.7	4	1	22.03	84.5	0.44	170.45	265	13.7	10	0	1
男	4	8	13835.8	蜂窝织炎性	1	0	40	0	16.08	1	0	22.77	38.1	0	0	20.06	86.9	0.1	2.27	495	9.4	16	0	1
男	4	7	13921.4	蜂窝织炎性	1	0	105	0	24	1	0	13.4985	38.4	64	0	12.76	79.6	0.1	42.71	199	11.7	15	1	0
女	4	6	14114.4	蜂窝织炎性	1	0	59	0	48	1	0	13.0797	37.1	4	0	15.68	80.7	0.02	126.37	230	10.5	13	1	1
女	4	4	14159.5	蜂窝织炎性	1	0	30	0	24	1	0	16.4649	37.8	4	0	23.19	85.3	0.1	43.16	338	9.5	9	0	0
男	4	7	14195.4	坏疽性	2	1	60	0	12	1	1	17.92	37.6	8	1	13.9	89.5	0	13.85	310	12.8	9	0	1
男	4	9	14203	坏疽性	2	1	55	0	48	0	1	13.9369	39.7	20	0	10.97	80.6	0.04	67.19	325	11.2	12	1	0
男	4	6	14217.1	坏疽性	2	1	60	0	24	1	0	15.7	37.5	40	0	11.91	91.1	0	40.23	225	13.4	8	1	1
女	4	8	14437.1	蜂窝织炎性	1	0	11	0	48	0	0	11.2796	38.3	80	0	13.83	75.3	0.1	16.05	205	18.8	9	0	1
男	4	7	14443.2	蜂窝织炎性	1	0	70	0	48	0	0	15.52	37.1	4	0	17.42	74.2	0.08	30.57	544	7.6	11	0	1
男	4	8	14539.2	蜂窝织炎性	1	0	60	0	48	0	1	15.3288	37.5	92	0	19.9	88.7	1.1	145.8	321	11.4	9	0	0
男	4	7	14575.3	蜂窝织炎性	1	0	45	0	12	1	0	13.1037	36.8	0	1	18.58	91.5	0	6.16	291	5.3	8	0	1
男	4	5	14586.2	蜂窝织炎性	1	0	54	0	24	1	0	16.0199	38	4	1	17.64	71.6	0.1	6.38	420	7.4	9	0	0
男	4	10	14676.2	蜂窝织炎性	1	0	60	0	24	1	1	13.1287	39.5	52	0	27.45	95.2	0.03	18.32	497	13.2	11	1	0
女	4	6	14708.4	坏疽性	2	1	92	0	24	1	1	23.3	41.2	100	0	10.02	63.8	1.6	8.39	277	13.9	8	1	1
女	4	10	14868.7	蜂窝织炎性	1	0	37	0	48	1	1	15.2	39.6	24	0	16.41	86.5	0.01	148.5	214	16.9	9	0	1
男	4	8	15046	蜂窝织炎性	1	0	50	0	24	1	0	15.9499	39.7	52	0	20.72	80.1	0.8	15.8	252	21	8	0	0
女	4	5	15067.1	蜂窝织炎性	1	0	31	0	6	0	0	16.5556	38.3	24	0	17.48	85.1	0.09	1.16	405	5.6	7	0	0
男	4	8	15193.9	坏疽性	2	1	80	0	12	0	1	15.2552	40.8	40	0	7.5	87.3	0	6.58	210	3.7	14	0	0
女	4	9	15276.3	蜂窝织炎性	1	0	70	0	48	1	1	15.0979	38.7	16	0	7.91	86.1	0	210.8	471	12.4	9	1	0
男	4	8	15363.8	蜂窝织炎性	1	0	35	0	12	1	0	16.84	37.5	0	0	18.62	80.3	0.1	10.93	432	9.5	9	0	1
男	4	9	15761.9	坏疽性	2	1	65	0	48	0	0	15.61	37.5	0	0	15	68.8	1	35.2	396		19	1	1
女	4	9	15834	蜂窝织炎性	1	0	45	0	24	1	1	16.5289	39.2	48	1	16.48	78.2	0.01	3.85	364	7.6	11	1	0
男	4	10	15882	蜂窝织炎性	1	0	60	0	48	1	1	13.2231	39.5	28	0	15.39	75.9	0.03	106.49	233	5.4	10	1	0
男	4	7	15945.2	蜂窝织炎性	1	0	50	0	24	0	0	21.38	38.8	40	0	16.67	91	0	11.83	317	10.9	8	1	1
男	4	8	16122.3	蜂窝织炎性	1	0	60	0	72	1	1	13.8036	37.7	12	0	13.5	86	0.1	36.39	300	14.1	18	0	0
男	4	8	16190.5	蜂窝织炎性	1	0	40	0	48	1	1	22.09	38.1	116	0	18.96	90.1	0	95.3	394	15.3	10	0	1
女	4	9	16245.1	坏疽性	2	1	58	0	72	1	1	11.48	37.4	16	0	17.47	94.9	0.03	104.6	230	9.9	7	1	1
女	4	9	16248.1	蜂窝织炎性	1	0	50	0	48	1	0	16.8205	38.4	8	0	19.09	77.8	0	50.1	359	11.5	15	1	0
男	4	8	16266.9	蜂窝织炎性	1	0	53	0	24	1	0	14.7044	38.6	12	0	13.05	89.7	0	28.87	317	11.6	9	1	0
女	4	9	16364.1	蜂窝织炎性	1	0	40	0	48	1	1	16.9615	38	32	1	14.02	84.1	0	189.08	385	13.4	9	1	0
女	4	10	16446.5	蜂窝织炎性	1	0	65	0	72	0	0	15.04	36.9	0	0	17.71	81.4	0.02	139.04	572	5.6	18	1	1
女	4	9	16608.8	蜂窝织炎性	1	0	75	0	48	1	0	13.3684	37.5	12	0	17.07	88.4	0.1	44	325	16.1	8	0	0
男	4	10	16696.7	坏疽性	2	1	30	0	24	1	1	18.93	39	68	0	13.83	90.4	0	117.79	335	15	8	1	1
男	4	12	17051.8	蜂窝织炎性	1	0	68	0	72	1	1	13.536	39	36	1	11.79	73.1	0	189.7	250	11.9	16	1	0
女	4	10	17056	蜂窝织炎性	1	0	83	0	48	0	0	15.4195	37.9	60	1	25.89	9.4	0	63.25	309	23.6	11	1	0
女	4	14	17787.4	蜂窝织炎性	1	0	105	0	48	1	1	16.2869	37.5	92	1	17.17	69.5	0.6	23.3	441	7.1	5	0	0
男	4	10	17789.2	蜂窝织性	1	0	55	0	24	0	1	15.95	37.5	12	0	14.11	82.3	0	28.28	258	5.6	9	1	1
男	4	7	18122.6	蜂窝织炎性	1	0	45	0	24	1	1	19.56	37.5	60	1	15.22	94.2	0	44.85	290	7	9	1	1
男	4	11	18424	坏疽性	2	1	72	0	24	1	0	15.5171	39.2	96	1	21.32	86.3	0.09	58.2	415	11.2	13	1	1
男	4	11	18491.6	蜂窝织炎性	1	0	87	0	96	0	1	16.93	38.7	84	0	17.97	78.4	0.8	94.02	399	6.8	8	0	1
女	4	15	18855.7	蜂窝织炎性	1	0	65	0	72	1	0	15.9948	37.5	0	1	13.33	86.7	0	176.8	232	9.2	12	1	0
男	4	11	18951.4	坏疽性	2	1	90	0	168	1	0	14.876	37.5	0	0	28.68	79	0.8	57.35	488	6.8	9	0	0
男	4	9	19018.8	坏疽性	2	1	95	0	24	1	1	14.7004	39.6	116	0	14.84	87.4	0	90.06	290	10.4	12	0	0
男	4	12	19029	蜂窝织炎性	1	0	85	0	96	0	1	17.7999	40	84	1	11.04	84.3	0	194.1	370	6.5	5	0	0
男	4	11	19059.9	蜂窝织炎性	1	0	75	0	24	1	0	20.625	37.5	80	0	23.45	87.7	0	19.59	414	12.2	11	1	0
女	4	12	19990.8	蜂窝织炎性	1	0	70	0	12	1	0	14.7929	38.5	44	1	14.57	91.9	0.1	0.66	260	7.7	8	1	0
女	4	17	24829	坏疽性	2	1	60	0	72	1	1	14.1389	39.6	144	1	11.27	81.3	0	73.05	281	5.9	10	0	0
男	4	11	26111.2	蜂窝织炎性	1	0	58	0	168	1	0	16.0236	39.4	60	0	14.74	77	0.1	19.55	300	16.8	9	0	0
女	4	17	26486.8	蜂窝织炎性	1	0	90	0	72	0	0	24.2	37.7	100	1	17.24	80.7	0.1	24.97	302	7.7	7	0	1
男	5	6	13748.4	坏疽性	2	1	62	1	72	0	0	22.04	39.2	24	1	14.77	77.2	0.16	49.13	316	10.2	13	0	1
男	5	9	16784.9	蜂窝织炎性	1	0	80	1	72	1	0	20.4861	37.5	24	0	15.52	88	0	22	299	46.7	11	0	1
男	5	8	17805.2	蜂窝织性	1	0	80	1	48	1	1	17.09	39.4	28	0	18.02	85.6	0	252.24	301	9.6	10	0	1
女	5	14	18308	坏疽性	2	1	70	1	96	0	1	12.9934	38.3	68	1	21.58	80.4	0.04	12.95	481	6.5	12	0	0
男	5	5	11396.8	蜂窝织炎性	1	0	28	0	9	0	0	13.3887	37.3	4	0	12.78	77.1	0	25.69	346	9	9	0	0
女	5	6	11574.4	蜂窝织炎性	1	0	50	0	24	1	0	20.4918	39	32	0	16.23	87.8	0.01	107.94	278	7.5	11	0	0
男	5	5	11655.7	蜂窝织炎性	1	0	40	0	12	1	0	15.625	37.7	12	0	16.5	88.2	0.1	0.6	253	42.4	9	1	0
男	5	6	11807.6	蜂窝织炎性	1	0	30	0	72	0	0	13.28	37	0	1	16.6	83.2	0.24	130.4	306	43.8	7	1	1
女	5	4	11880.8	蜂窝织炎性	1	0	45	0	48	0	0	12.2281	37.8	8	0	11.84	66.5	0.47	12.45	400	10.4	11	0	1
女	5	4	12074.3	蜂窝织炎性	1	0	28	0	24	0	0	16.25	37.5	8	0	25.89	87.6	0.1	27.5	245	13.9	8	0	0
男	5	6	12154.7	单纯性	1	0	40	0	7.92	1	0	15.2344	39.9	28	0	15.99	83.1	0.11	2.37	291	7.4	7	1	0
男	5	4	12211.8	蜂窝织炎性阑尾周围炎	1	0	68	0	3	0	0	16.9492	36.8	0	0	12.64	69.5	0.11	2.1	306	6.4	13	0	0
女	5	5	12291.2	蜂窝织炎性	1	0	42	0	24	1	0	17.2364	37.4	8	0	11.34	75.3	0.02	26.86	360	13.3	7	0	0
男	5	6	12417.4	蜂窝织炎性	1	0	49	0	24	1	0	16.1006	37.5	4	0	22.73	88.7	0	14.9	288	15.7	10	1	1
女	5	5	12436.1	蜂窝织性	1	0	40	0	24	1	1	11.8182	38	8	1	19.02	86	0	11.1	358	15.9	11	1	0
男	5	7	12615.6	蜂窝织炎性	1	0	25	0	24	1	1	13.9669	37.7	12	0	9.2	73.5	0.5	23.7	274	20.5	11	0	0
男	5	8	12848.9	蜂窝织炎性	1	0	65	0	24	1	1	14.2222	39.9	40	0	16.34	89.2	0.01	57.93	226	5.8	13	1	0
女	5	6	12897.2	蜂窝织炎性	1	0	50	0	12	1	0	14.2155	37.5	0	1	21.26	92	0	0.67	343	7	16	1	0
女	5	9	12909.3	蜂窝织炎性	1	0	40	0	24	0	0	15.625	39.2	44	1	15.61	87.4	0	34.98	301	8.9	9	0	0
男	5	6	13003.3	坏疽性	2	1	45	0	12	1	1	14.7739	38	52	0	23.23	88.8	0	22.86	331	10.7	8	0	0
女	5	7	13016.3	蜂窝织炎性	1	0	39	0	24	0	0	16.1247	38.6	4	0						11.3	9	0	0
男	5	6	13033.4	蜂窝织炎性	1	0	40	0	12	1	0	17.5	37.9	4	1	15.05	93.1	0	9.9	301	10.3	12	0	1
男	5	5	13065.8	蜂窝织炎性	1	0	30	0	24	0	0	12.8544	38	8	0	13.13	77.7	0.2	31.75	296	8.3	9	0	0
男	5	5	13072.8	蜂窝织炎性	1	0	56	0	24	0	0	12.06	37.9	12	0	15.5	64.1	0.2	37.4	390	8.8	9	0	1
男	5	6	13235.6	坏疽性	2	1	35	0	48	1	0	12.7438	37	0	0	18.79	81.1	0.02	69.63	416	19.8	8	0	0
男	5	6	13449.6	蜂窝织炎性	1	0	35	0	48	1	1	13.86	38.9	28	0	16.42	80.9	0.02	15.02	236	11.9	9	0	1
女	5	9	13468.9	蜂窝织炎性	1	0	75	0	24	1	1	13.8	38.8	10	1	17.19	87.6	0	180.72	407	21.6	8	0	0
女	5	5	13525.7	蜂窝织炎性	1	0	25	0	6	1	0	23.47	37	0	0	10.21	88	0	10.16	267	6.4	9	1	1
女	5	7	13784.7	蜂窝织炎性	1	0	40	0	12	0	0	18.4	39.4	8	1	18.48	89.3	0.1	20.38	290	11.8	8	1	1
男	5	6	13807.1	化脓性	1	0	30	0	48	0	0	15.1229	37.5	4	0	16.09	88.5	0	46.2	407	10.5	7	0	0
男	5	8	13852.3	蜂窝织炎性	1	0	50	0	24	1	1	14.0496	38.3	8	0	14.61	88.3	0	61.05	377	7.7	11	1	0
女	5	5	13918.3	蜂窝织炎性	1	0	27	0	24	1	1	14.65	37.1	2	0	17.86	86	0.02	0.32	311	4.5	9	0	0
男	5	7	14004.5	蜂窝织炎性	1	0	35	0	24	1	0	12.8236	38.1	16	0	17.7	83.9	0	4.71	286	9.7	11	1	1
女	5	7	14063.8	蜂窝织炎性	1	0	45	0	48	1	1	13.2334	37.7	16	0	15.36	90.4	0	32.94	334	14.3	10	1	0
女	5	7	14106	坏疽性	2	1	28	0	24	1	1	19.49	40.2	36	0	16.7	80.2	0.02	147	262	22.5	10	0	1
男	5	6	14172.6	蜂窝织炎性	1	0	107	0	24	1	0	17.0663	37.9	36	0	18.62	88.3	0	5.4	320	21.2	11	0	1
女	5	7	14210.6	蜂窝织炎性	1	0	59	0	24	0	0	13.95	37.5	32	0	11.8	84.4	0.3	23.83	229	16.9	12	1	1
男	5	5	14306.3	蜂窝织炎性	1	0	57	0	24	0	0	17.5	37.5	0	0	12	66.9	0.3	10.9	270	6	11	0	1
男	5	7	14346.4	坏疽性	2	1	60	0	24	0	0	14.48	37.9	12	0	14.53	77.5	0.3	34	298	12	8	0	1
女	5	7	14432.8	蜂窝织炎性	1	0	30	0	48	0	1	18.54	37.4	4	0	13.77	72.5	0.05	39.4	293	3.5	8	0	1
男	5	10	14434.2	坏疽性	2	1	80	0	48	1	0	14.2155	37.1	2	1	23.41	89.8	0	0.5	296	28.7	10	1	0
女	5	6	14465.3	坏疽性	2	1	31	0	48	1	1	21.47	39.4	28	0	20.75	86.1	0	74.56	449	15.7	10	1	1
女	5	7	14776	蜂窝织炎性	1	0	30	0	12	1	0	12.2279	39.3	4	0	23.13	90.1	0	50.68	236	10.7	8	1	1
女	5	7	14824.8	坏疽性	2	1	69	0	72	0	0	12.35	37.5	52	1	23.23	93.4	0.1	38	381	13.2	10	0	1
女	5	4	14873.6	蜂窝织炎性	1	0	41	0	24	0	1	20.71	38.7	8	0	16.39	87.5	0.02	4.64	291	5.7	13	0	1
男	5	7	14899.8	蜂窝织炎性	1	0	78	0	24	1	0	12.81	37	0	0	13.65	86.9	0	20.05	254	15.1	8	0	1
女	5	7	15478.6	坏疽性	2	1	69	0	24	1	1	17.0822	39.5	68	1	35.07	93.9	0	19.89	416	20.5	9	1	1
女	5	11	15540.7	蜂窝织炎	1	0	109	0	72	0	1	16.0241	39.8	32	1	19.15	87.2	0.01	88.25	234	17.7	13	1	0
男	5	10	15668.5	坏疽性	2	1	80	0	96	0	1	14.06	38.7	24	0	11.34	82.2	0	48.77	204	12.4	12	0	1
女	5	8	15778.2	坏疽性	2	1	102	0	48	1	0	15.9722	38	36	1	20.89	85.6	0.1	68.3	255	21.4	11	0	1
男	5	9	15793.6	蜂窝织炎性	1	0	55	0	24	1	1	16.1591	39	44	0	13.2	76	0	37.17	382	9.7	9	0	0
女	5	8	15833.7	蜂窝织炎性	1	0	115	0	96	1	0	18.6428	37.2	16	1	18.44	81.5	0	77.5	342	8.4	20	1	1
男	5	8	15952.8	坏疽性	2	1	55	0	24	1	0	24.82	38.6	72	1	24.94	87.5	0	46.28	354	9.9	13	1	1
男	5	8	15979.2	蜂窝织炎性	1	0	134	0	72	0	0	12.9273	37.5	4	1	33.67	82	0.5	8.6	271	25.7	8	0	1
女	5	9	16104.7	坏疽性	2	1	35	0	48	0	0	13.1944	37.5	8	1	16.35	91.6	0.2	150.85	210	20	8	1	1
女	5	8	16217.4	蜂窝织炎性	1	0	90	0	96	0	1	16.9421	39.9	36	1	21.14	85.8	0.02	148.67	340	25.7	8	1	0
女	5	5	16266.2	蜂窝织炎性	1	0	30	0	12	0	0	24.61	38.2	8	0	23.42	93.5	0.01	3.85	340	11.4	8	0	1
女	5	6	16285.6	单纯性	1	0	30	0	24	1	0	16.84	39.4	52	0	10.17	82.8	0	6.72	231	9.9	8	0	1
男	5	5	16337.9	坏疽性	2	1	65	0	24	1	0	20.1389	37.2	4	1	21.37	92.4	0	3.26	293	5.2	9	0	0
女	5	5	16374.8	蜂窝织炎性	1	0	47	0	24	1	0	14.781	36.9	0	0	12.68	74.5	0.03	3.8	375	12.4	10	1	0
男	5	11	16383.9	坏疽性	2	1	55	0	72	0	1	21.1368	39.3	20	1	21.79	88.6	0.01	161.5	337	15.6	14	0	0
女	5	9	16390.5	蜂窝织炎性	1	0	122	0	24	0	0	12.88	37.6	60	0	5.15	62.3	0.6	24.42	189	4.5	10	0	1
男	5	8	16587.6	坏疽性	2	1	55	0	72	1	0	16.2444	38	28	0	22.5	83.8	0	55.87	348	12.3	11	1	0
男	5	8	16622.2	蜂窝织炎性	1	0	55	0	48	0	1	14.9587	37.5	88	0	30.42	89.4	0	63.9	420	16.4	9	0	0
男	5	8	16808	蜂窝织炎性	1	0	43	0	12	1	1	14.3667	39.2	20	0	22	91.9	0.01	6.1	16.5	12.8	7	0	0
男	5	7	17012.6	坏疽性	2	1	68	0	48	1	1	12.22	37.8	4	0	14.15	59.5	28.9	151.9	368	22.1	15	1	1
男	5	8	17082.2	蜂窝织炎性	1	0	135	0	72	0	0	13.37	38.2	112	0	11.27	78.1	1.8	15.2	397	9.2	29	0	1
男	5	12	17699.5	蜂窝织炎性	1	0	68	0	24	1	1	15.6064	38	16	0	15.13	82.6	0	33.26	337	8.4	10	0	0
男	5	10	17997	坏疽性	2	1	25	0	24	0	0	18.6728	39.9	64	0	22.43	88	0	73.5	291	16	8	0	0
男	5	9	18163.4	蜂窝织炎性	1	0	125	0	24	1	1	18.1818	39	12	0	14.4	78.7	0.1	45.2	301	13.6	7	0	1
女	5	10	18834.4	蜂窝织炎性	1	0	40	0	72	1	1	20.55	38.5	64	0	15.57	90.8	0.01	222.2	340	7.5	8	0	1
女	5	12	19955.8	坏疽性	2	1	89	0	48	1	1	17.2	39.7	140	1	10.31	83.4	0	6	335	11	11	0	1
女	5	9	21296.8	蜂窝织炎性	1	0	115	0	120	0	0	12.6962	38.4	20	1	17.03	81.1	0.03	70.02	527	8.5	11	1	1
女	6	8	14938.6	蜂窝织炎性	1	0	60	1	48	0	0	15.3691	37.5	8	0	20.35	90.3	0.1	85.27	238	20.4	16	1	0
女	6	7	19040.2	蜂窝织炎性	1	0	45	1	24	1	0	15.05	36.7	0	0	16.38	90	0	8.83	419	10.1	10	0	0
男	6	10	20452	坏疽性	2	1	220	1	96	0	0	13.59	39	16	0	17.56	80	0.03	130.34	327	15.6	9	0	1
男	6	5	10123.6	蜂窝织炎性	1	0	50	0	12	0	0	15.5	37.2	4	0	22.73	87.6	0	0.51	352	18.4	6	0	0
男	6	13	10485.5	坏疽性	2	1	60	0	96	0	0	15.9919	37.5	40	1	19.92	88.5	0.2	94.9	231	17.4	9	1	0
男	6	5	10545.7	化脓性	1	0	32	0	48	0	0	16.6074	37.5	32	0	11.65	74.9	0.7	9.37	285	15	11	0	1
女	6	6	10618.8	蜂窝织炎性	1	0	66	0	48	1	0	14.781	37.8	0	0	9.14	94.5	0	10.12	311		8	0	1
男	6	5	10685.2	蜂窝织炎性	1	0	37	0	72	0	1	12	36.4	0	0	13.68	72.5	0.18	32.11	317	6	10	0	0
男	6	5	10744.6	蜂窝织性	1	0	43	0	12	0	0	19.5	37.4	16	0	12.43	86	0	1.85	319	11	10	0	1
女	6	4	10832.6	蜂窝织炎性	1	0	35	0	24	1	0	13.65	36.8	0	0	7.36	42	0.13	4.36	294	5.8	8	0	1
女	6	6	10837.4	蜂窝织炎性	1	0	25	0	6	1	0	17.7083	37.5	0	0	16.4	88.4	0.2	0.5	208	8	8	0	0
女	6	4	10881.8	蜂窝织炎性	1	0	60	0	72	1	0	11.6446	37.8	0	0	20.46	84.1	0	0.5	448	9.1	7	0	1
男	6	5	11087.9	蜂窝织炎性	1	0	55	0	6	1	0	20.45	37.5	16	0	15.87	91.6	0.1	0.5	355	6	9	0	1
女	6	5	11235.4	蜂窝织炎性	1	0	30	0	24	0	0	13.8712	38	72	0	11.31	80	0.2	41.3	308	19.3	10	1	0
女	6	5	11259.3	蜂窝织性伴穿孔	2	1	60	0	24	0	0	13.3333	37.7	8	0	18.98	77.7	0.2	80.2	281	18.2	12	0	0
女	6	7	11300.4	化脓性	1	0	40	0	24	0	1	15.441	38.4	8	0	19.56	92.2	0.04	18.84	256	11.9	9	0	0
男	6	6	11450.8	蜂窝织炎性	1	0	43	0	12	0	0	14.308	37.3	24	0	15.65	76.6	0.09	15.9	282	9.6	7	0	1
男	6	5	11595.9	蜂窝织炎性	1	0	25	0	14.4	1	0	13.1537	37	0	0	18.44	86.4	0	1.32	294	4.5	8	1	0
男	6	6	11611.8	蜂窝织炎性	1	0	35	0	7.992	1	0	12.38	37.1	4	0	16.71	91.8	0.01	1.69	255	10.5	12	1	1
女	6	4	11817.7	蜂窝织炎性	1	0	45	0	6	0	0	13.5876	37.7	0	0	18.58	87.9	0.1	8.87	275	21.5	5.6	0	0
男	6	5	11821.8	化脓性	1	0	30	0	24	0	0	13.9463	37.5	0	0	20.81	88.5	0	16.3	371	19.5	10	0	0
男	6	6	11923.4	单纯性	1	0	0	0	12	0	0	17.39	37.7	52	0	6.89	69.7	1.2	0.5	279	3.4	6	0	0
男	6	7	11989.1	蜂窝织炎性	1	0	30	0	24	0	1	19.702	36.5	0	1	19.48	77.3	0.2	77.28	335	14.8	8	0	0
女	6	6	12005.6	蜂窝织炎性	1	0	30	0	72	1	0	23.01	38.6	28	0	18.71	91.9	0.03	14.58	330	7	8	0	1
女	6	8	12085.2	化脓性	1	0	90	0	12	1	0	14.8295	37.7	0	0	21.64	88.5	0.1	2.8	376	5.9	13	0	0
女	6	6	12120.8	蜂窝织炎性	1	0	30	0	24	1	1	16.62	36.7	0	0	16.36	88.5	0	102.02	264	21.4	11	0	0
男	6	6	12253.5	蜂窝织炎性	1	0	37	0	12	1	0	17.97	37.5	40	0	19.74	93.9	0.2	3.4	368	7	8	0	1
女	6	7	12297.9	蜂窝织炎性	1	0	90	0	24	1	0	18.1167	37.9	8	0	20.18	54.7	35.5	61.6	313	11.3	11	0	1
男	6	7	12318.8	化脓性	1	0	70	0	7.92	1	0	14.9382	37.8	52	1	20.62	88.1	0	7.11	374	15.6	11	1	1
女	6	4	12463	坏疽性	2	1	90	0	24	1	0	23.79	40.8	0	1	22.36	93.9	0.2	153.5	290	17.8	12	1	1
女	6	9	12541.6	蜂窝织性	1	0	75	0	72	0	0	15.1216	39.1	52	0	13.9	86.8	0.04	139.82	356	8.9	9	1	0
男	6	7	12588	蜂窝织炎性	1	0	30	0	24	1	0	14.4058	38.9	100	1	18.81	89.7	0	77	324	19.6	8	1	1
女	6	6	12598.2	单纯性	1	0	30	0	10.008	0	0	16.11	37.1	2	0	12.91	87.3	0	10	288	14.8	8	0	1
男	6	6	12714	蜂窝织炎性	1	0	79	0	96	1	1	20.85	38.1	96	1	15.73	89.1	0.3	0.85	373	7	7	0	1
女	6	6	12767.4	蜂窝织炎性	1	0	45	0	48	0	1	11.8248	39	16	0	12.79	79.3	0.09	138.84	318	15	9	0	0
男	6	7	12785.9	蜂窝织炎性	1	0	69	0	24	0	1	18.0556	38.9	0	0	18.33	79.4	0	49.44	333	27.6	9	0	0
女	6	5	12802.4	蜂窝织炎性	1	0	42	0	24	1	0	17.2292	37.4	12	0	14.56	82.1	0.08	9.22	438	13.8	9	1	0
男	6	5	12854.9	蜂窝织炎性	1	0	55	0	12	1	1	15.879	39.2	8	1	17.75	78.7	0	34	474	12.2	8	0	0
男	6	4	12872	蜂窝织性	1	0	24	0	24	1	0	15.616	36.8	0	0	22	97	0	11	160	9	7	0	1
女	6	7	12880.9	蜂窝织性	1	0	45	0	72	0	0	15.52	38.7	32	1	22.33	89.8	0	68.88	383	25.6	10	0	1
女	6	8	12973.5	蜂窝织炎性	1	0	60	0	48	1	1	15.2778	38.9	28	0	16.06	94.4	0.02	74.85	348	17.3	10	1	0
男	6	7	12988.9	坏疽性	2	1	50	0	48	0	1	16.7236	38.1	64	0	16.56	79.5	0.1	119.55	240	13.4	15	1	0
男	6	6	12992.6	蜂窝织性	1	0	20	0	24	1	0	17.81	37	0	0	11.87	80.8	0.02	15.71	375	6.8	9	0	1
男	6	6	13093.8	蜂窝织炎性	1	0	37	0	4.992	1	0	13.0073	37.8	20	1	20.85	94.6	0.01	0.79	213	9.2	6	1	0
男	6	8	13135.6	蜂窝织炎性	1	0	25	0	24	0	0	24.93	40	52	1	17.47	85.4	0	96.75	237	14	10	1	1
女	6	10	13140.7	蜂窝织炎性	1	0	35	0	24	1	0	23.72	38	76	0	22.12	83.3	0	113	250	7.7	8	0	1
女	6	7	13200.4	坏疽性	2	1	150	0	24	0	0	18.18	37.5	4	0	28.53	89.8	0	60.3	354	13.3	13	1	0
男	6	5	13215.8	蜂窝织炎性	1	0	70	0	3	1	0	18.0437	37.5	4	0	22.75	94.2	0	0.98	278	8.7	7	1	0
男	6	7	13266.8	蜂窝织炎性	1	0	50	0	72	0	0	14.0972	37.6	56	0	17.04	72	3.2	35.57	247	3.3	11	0	1
男	6	6	13355.2	蜂窝织炎性	1	0	60	0	24	1	0	14.3	37.8	52	0	11.32	86.6	0	103	172	10.1	11	1	1
男	6	6	13359.5	蜂窝织炎性	1	0	55	0	48	0	0	16.3194	37.5	4	0	12.19	72.7	1	2	300	23.4	9	0	0
男	6	7	13370.6	坏疽性	2	1	85	0	72	0	1	20.44	39.9	28	0	16.6	78	0.05	50	327	3.9	12	0	1
男	6	6	13378.4	蜂窝织炎性	1	0	57	0	120	1	0	14.72	38	12	1	27.55	91.2	0	10.7	369	16.4	13	1	1
男	6	10	13430.1	蜂窝织炎性	1	0	38	0	24	1	0	15.22	39.2	32	0	16.16	90.2	0	50.7	317	24.8	10	1	1
男	6	7	13438.7	蜂窝织性	1	0	60	0	48	1	1	12.986	38.4	28	0	21.33	92.8	0	43.07	247	13.5	10	1	0
男	6	8	13443.5	坏疽性	2	1	30	0	48	0	0	12.38	39.6	52	0	20	90	0	86.4	212	11.2	10	1	1
女	6	7	13449.1	坏疽性	2	1	30	0	24	1	0	13.1361	37.5	120	0	16.98	87	0.1	69.74	223	16.4	12	1	1
男	6	11	13458.4	坏疽性	2	1	40	0	24	1	1	16.3897	39.7	40	1	31.14	82.4	0.07	11.31	479	8.3	10	0	0
女	6	7	13460	蜂窝织炎性	1	0	70	0	24	1	0	20.43	37.5	48	0	18.5	89.9	0	18.15	314	8	12	1	0
男	6	8	13615.4	蜂窝织炎性	1	0	35	0	24	0	1	19.99	39	8	0	20.54	73.8	0.06	40.93	350	10	9	1	1
女	6	7	13688.2	蜂窝织性	1	0	30	0	48	1	1	22.86	39.7	44	0	15.68	70.8	0.09	97.39	394	16	10	1	1
男	6	5	13812.1	蜂窝织性	1	0	55	0	48	0	0	16.8018	36.8	0	0	21.2	93.1	0.02	14.4	298	6.1	13	1	0
男	6	7	13813.5	蜂窝织炎性	1	0	36	0	24	1	1	13.59	37.8	16	0	16.89	91.7	0	104.28	274	15	8	0	0
女	6	6	13850.3	蜂窝织炎性	1	0	44	0	24	1	0	15.1229	39.4	20	1	20.41	87.9	0.01	4.98	319	8.3	15	1	0
女	6	11	13990.2	蜂窝织炎性	1	0	64	0	24	1	0	13.4701	38	4	0	28.62	93.4	0	17	404	11.3	11	1	1
男	6	8	13996.8	蜂窝织炎性	1	0	54	0	24	0	1	14.1723	36.9	0	0	16	82	0.04	70	312	12	15	1	0
男	6	8	14059.3	坏疽性	2	1	70	0	7.008	1	1	19.49	37.1	4	0	20.22	92.3	0	22.33	369	5.9	10	0	1
男	6	7	14092.7	蜂窝织炎性	1	0	80	0	48	1	1	11.6	39.8	28	0	23.75	83.2	0.05	47.21	325	11.8	12	0	1
女	6	7	14127	坏疽性	2	1	67	0	24	1	0	15.19	37.8	80	1	14.15	86.6	0.1	23.35	327	18.6	10	1	1
男	6	9	14236.8	蜂窝织炎性	1	0	45	0	96	0	1	18.409	37.5	12	0	11.44	73.2	0	35	247	5.9	8	0	0
男	6	6	14251.4	蜂窝织炎性	1	0	35	0	6	0	0	11.05	38.8	28	0	18.89	90.7	0	119.81	310	8.8	11	1	0
女	6	8	14283.2	坏疽性	2	1	65	0	48	0	0	12.8472	38.5	104	1	11.33	83.9	0	74.4	526	9.1	11	0	1
女	6	10	14477.1	坏疽性	2	1	50	0	72	0	0	17.6938	38.7	48	0	9.61	89.9	0	94.4	227	23.3	11	0	0
男	6	8	14644.2	蜂窝织炎性	1	0	45	0	24	1	1	13.5523	38.5	32	0	16.3	78.3	0.08	82.2	11	8.2	9	1	1
女	6	9	14659.2	蜂窝织炎性	1	0	115	0	72	0	0	24.72	40.3	48	1	15.18	84	0.04	198.76	284	11.3	10	0	1
男	6	5	14867.2	蜂窝织炎性	1	0	42	0	24	0	0	13.39	37	0	0	13.73	73.1	0.17	70.06	271	10.9	9	0	0
女	6	9	14917.2	坏疽性	2	1	65	0	48	1	1	11.6333	38.8	76	0	8.77	80.6	0	2.4	341	19.7	29	1	1
男	6	7	14921.6	坏疽性	2	1	60	0	24	1	0	21.1368	37.5	36	1	23.6	90.9	0	99.9	380	9.6	14	1	0
男	6	10	15024.6	坏疽性	2	1	45	0	72	0	0	15.7314	38.2	8	1	18.41	87.4	0.1	60.9	274	15.3	12	1	0
男	6	7	15042.3	蜂窝织性	1	0	55	0	96	1	0	14.1233	38.3	68	1	20.17	89	0.03	158.14	334	6	8	0	1
女	6	9	15130.6	蜂窝织炎性	1	0	25	0	48	0	0	16	38	4	0	11.55	77.5	0.09	9.89	292	7.9	6	0	0
女	6	7	15170.1	坏疽性	2	1	50	0	48	0	0	24.96	39	16	0	21.08	90.6	0	168.6	203	3.5	10	1	1
男	6	7	15174.8	坏疽性	2	1	50	0	24	1	0	14.53	37.5	12	0	20.06	92.8	0	48.69	411	23.1	10	1	1
男	6	9	15315.1	蜂窝织炎性	1	0	47	0	48	1	1	15.2714	37.5	16	0	13.18	81.1	0.02	91.73	394	11.9	10	0	0
男	6	9	15342.5	蜂窝织炎性	1	0	50	0	48	0	0	21.4	39.7	4	0	22.2	80.5	0	85.1	320	19.4	15	1	1
女	6	7	15511.4	坏疽性	2	1	95	0	48	1	1	15.4321	39.8	38	0	7.84	88.4	0	93.38	278	14.2	14	1	0
男	6	9	15770	坏疽性	2	1	35	0	24	1	1	14.876	39.3	24	0	23.73	90.7	0.05	213.13	256	8.7	12	0	1
女	6	6	15850	化脓性	1	0	45	0	12	1	1	14.3637	37.9	4	0	19.57	91.6	0	1.05	358	11.1	10	0	0
男	6	14	15875.9	坏疽性	2	1	141	0	96	0	1	15.2778	38.2	56	1	12.64	77.2	0.09	46.84	280	13.4	10	1	0
女	6	9	15906.4	蜂窝织炎性	1	0	48	0	72	1	0	15.5727	38.5	8	0	27.3	82.1	0.01	102.3	241	11.1	6	1	0
男	6	5	16008.1	蜂窝织炎性	1	0	74	0	24	0	0	13.84	37.5	4	0	11.17	82.5	0.1	2.3	274	11.1	11	0	1
男	6	11	16012	坏疽性	2	1	35	0	48	1	1	14.65	37.3	8	0	21	84	0	16	240	18	12	1	1
男	6	7	16559.4	蜂窝织炎性	1	0	55	0	24	0	1	24.8	39	97	0	18.18	85.9	0.05	8.25	375	8.2	11	0	1
男	6	12	16864.7	坏疽性	2	1	111	0	48	1	0	17.6541	38.6	68	0	8.82	86.2	0	143.8	451	31.1	10	1	0
女	6	12	17265.6	蜂窝织炎性	1	0	75	0	24	1	1	15.7093	39.8	132	0	8.58	90.8	0.4	96.25	384	12.7	11	0	0
女	6	13	17699.1	蜂窝织炎性	1	0	80	0	72	0	1	13.6576	38	52	1	21.96	85.8	0.1	107.2	207	5.4	5	1	0
女	6	10	18249.9	坏疽性	2	1	145	0	120	1	1	21.19	39	16	1	19.1	85	0.02	62.94	443	4	20	0	1
男	6	8	18504.6	坏疽性	2	1	80	0	72	0	0	13.33	38.1	4	1	17.14	82.9	0.03	78.22	214	21.4	6	1	1
男	6	8	25028.8	坏疽性	2	1	33	0	48	0	1	11.96	39.8	56	0	19.51	90.56	0	58.75	290	16.7	14	0	1
男	6	23	35744.4	蜂窝织炎性伴阑尾周围脓肿	1	0	160	0	216	1	1	22.71	39.2	60	1	33.29	86.7	0.03	65.17	450	7	10	1	1
男	7	11	12900	蜂窝织炎性	1	0	36	1	72	0	0	11.65	37.5	132	1	16.96	79.8	0.2	62.1	279	13.8	9	0	1
男	7	7	13396.5	坏疽性	2	1	75	1	24	1	1	16.832	37.8	76	1	25.14	89.4	0	11.17	347	10.6	16	0	0
女	7	8	13510.4	坏疽性	2	1	41	1	24	1	0	24.34	37.5	40	0	21.18	90.6	0	78	247	12.3	11	0	1
男	7	9	13568.9	蜂窝织炎性	1	0	70	1	48	1	1	15.3408	38.6	12	0	17.88	91.7	0	57.91	265	8.8	13	1	1
女	7	7	14281.1	蜂窝织炎性	1	0	60	1	48	0	1	16.1591	37.5	0	0	9.77	77.7	1.1	8.9	287	23.8	9	1	0
女	7	8	15712.9	坏疽性	2	1	160	1	72	0	0	17.88	37.7	8	0	10.75	85.4	0	57.7	397	13.4	9	0	1
男	7	5	9676.26	蜂窝织炎性	1	0	42	0	12	1	1	14.0419	37	0	0	18.72	90.4	0	6.48	230	8.1	9	0	0
女	7	4	9682.87	单纯性	1	0	32	0	12	0	0	24.24	36.8	0	0	18.95	81.7	0.03	4.38	225	23.7	8	0	0
男	7	4	9732.23	蜂窝织炎性	1	0	28	0	24	1	0	16.4185	38	0	1	15.48	82.9	0.3	23.6	323	22.9	8	0	0
男	7	4	9873.86	蜂窝织炎性	1	0	30	0	12	1	0	13.6576	37	0	0	21.28	84.6	0.05	3.58	360	7.6	10	0	0
男	7	7	9928.54	蜂窝织炎性	1	0	30	0	24	1	0	14.3433	37.1	4	0	14.91	90.9	0	14	356	5.3	10	0	0
女	7	4	9980.45	蜂窝织炎性	1	0	75	0	24	1	1	20.78	37	0	0	18.33	76	0.02	10.55	436	19.5	8	0	0
女	7	8	10286.1	坏疽性	2	1	45	0	24	1	0	22.24	36.8	0	1	22.66	84.4	0.04	78.53	278	19.5	11	0	0
男	7	4	10452.1	化脓性	1	0	35	0	24	0	1	14.2435	37.5	4	0	15.64	84.7	0.03	11.43	267	19.3	10	0	0
男	7	4	10652.5	蜂窝织炎性	1	0	53	0	12	1	1	16.9095	36.8	0	0	9.7	77.4	0	0.5	329	7.3	12	1	0
女	7	5	10696.8	蜂窝织炎性	1	0	50	0	12	0	0	13.2275	36.9	0	0	16.52	86.1	0	12.3	419	7.8	8	0	0
女	7	4	10762	单纯性	1	0	27	0	4.008	0	1	13.6106	37.2	4	0	15.77	69.8	0.09	0.79	259	7.6	8	0	1
女	7	5	10774.7	蜂窝织炎性	1	0	20	0	24	1	0	24.44	37.8	56	0	17.57	88	0	5	318	12.6	9	0	1
男	7	6	10840.4	蜂窝织炎性	1	0	74	0	24	0	0	14.2983	38	20	0	12.49	77.3	0.21	13.76	242	9.5	13	0	0
女	7	4	10878.4	蜂窝织炎性	1	0	35	0	24	1	0	16.12	39.2	0	1	17.81	85.2	0.1	11.4	340	13.9	10	0	0
女	7	6	11059.4	化脓性	1	0	50	0	48	0	0	14.1384	39.4	8	0	17.37	85.1	0.2	61.1	357	7.2	13	0	0
男	7	4	11161.6	化脓性	1	0	45	0	24	0	1	14.26	37.5	8	0	15.59	89.9	0.03	11.48	375	14.1	11	1	0
男	7	5	11173.8	蜂窝织炎性	1	0	20	0	72	0	0	20.17	37.3	8	0	15.33	86.4	0.4	15.14	309	7.5	13	0	1
男	7	6	11243.9	蜂窝织炎性	1	0	60	0	19.992	1	1	12.711	37.3	4	1	20.46	87.5	0	12.39	353	13.5	12	1	0
女	7	6	11290	蜂窝织炎性	1	0	36	0	72	0	0	14.528	38.3	16	0	11.4	69.4	0.1	41.2	403	14.8	8	0	0
男	7	6	11350.7	化脓性	1	0	35	0	12	0	0	15.747	36.7	0	0	12.22	84.8	0.04	5.78	299	6.3	9	0	0
女	7	7	11383.4	蜂窝织炎性	1	0	42	0	24	1	0	14.5833	37.2	4	0	18.37	92.2	0.01	347	321	9.9	8	0	0
女	7	7	11473.1	蜂窝织炎性	1	0	80	0	12	1	1	16.47	37.2	8	0	14.85	92.3	0	3.14	275	7.1	11	0	0
男	7	5	11483.8	蜂窝织炎性	1	0	24	0	12	0	0	16.568	38.2	0	0						11.7	7	0	1
女	7	6	11516.1	蜂窝织炎性	1	0	70	0	24	0	0	14.5424	37.6	4	0	6.86	38.5	5.4	14.95	254	7.9	7	0	1
男	7	5	11539.2	蜂窝织炎性	1	0	55	0	24	0	0	14.497	38	16	0	12.34	78.9	0.11	18.67	288	4.6	11	0	0
男	7	6	11617.7	蜂窝织炎性	1	0	35	0	48	1	1	17.1598	37.6	12	0	17.66	79.2	0.03	41.41	261	13.5	10	1	0
女	7	5	11641.8	蜂窝织炎性	1	0	57	0	24	1	0	11.47	37.3	0	1	18.98	81.4	0.5	6.56	351	6.2	9	0	1
女	7	6	11679.1	蜂窝织炎性	1	0	82	0	24	1	0	16.17	37.5	28	0	18.11	91.5	0.1	100	221	16.8	12	0	1
女	7	6	11698.7	蜂窝织炎性	1	0	60	0	48	1	1	15.1389	37.5	8	0	11.68	80.5	0.5	83.4	215	16.4	7	0	0
男	7	6	11715.8	蜂窝织炎性	1	0	35	0	48	0	0	13.6808	36.5	0	0	11.36	69.5	1.2	0.5	282	12.4	6	0	0
男	7	5	11751.2	蜂窝织性	1	0	60	0	12	0	0	18.476	37.1	2	0	14.79	80.4	0.07	6.68	314	6.3	12	1	0
女	7	5	11766.8	蜂窝织炎性	1	0	50	0	6	0	0	23.16	37.8	0	0	18.09	88.8	0	2.9	393	8.1	8	1	1
女	7	7	11777.6	蜂窝织炎性	1	0	40	0	24	0	1	14.5416	36.6	0	0	14.57	82.4	0.06	16.04	233	8	14	1	0
女	7	4	11822.7	蜂窝织性	1	0	25	0	4.8	0	0	12.16	36.8	0	0	24.38	91.9	0.01	21.54	346	6.5	10	1	1
女	7	6	11853.8	坏疽性	2	1	60	0	24	1	1	12.5284	37.5	12	1	11.67	92.9	0	25.89	279	14.7	13	1	0
男	7	7	11873.7	坏疽性	2	1	50	0	24	0	1	14.635	37.5	52	0	12.23	89	0	8.3	275	8.7	9	0	0
男	7	7	11875.7	蜂窝织炎性	1	0	25	0	15	1	1	15.488	38.6	12	0	28.07	90.7	0.05	16.31	427	16.6	11	0	0
男	7	6	11906.3	蜂窝织炎性	1	0	50	0	12	1	0	14.2201	37.5	16	0	14.44	70.9	0.3	3.9	287	16.8	9	1	0
男	7	7	12035.3	坏疽性	2	1	55	0	48	1	0	15.6241	37.5	4	0	21.67	62.6	23	26.08	350	20.4	10	0	1
男	7	5	12082.4	蜂窝织炎性	1	0	40	0	12	0	1	23.6407	37.5	0	0	10.88	79.9	0.6	50.8	383	12.1	8	0	0
男	7	6	12110.9	蜂窝织炎性	1	0	50	0	24	1	0	16.4	36.7	0	0	16.17	86.3	0.01	14.66	275	27.8	9	0	1
男	7	4	12238.2	蜂窝织炎性	1	0	60	0	12	0	0	13.8889	37.9	12	0	17.38	89.9	0.03	0.65	303	11.8	10	0	0
女	7	7	12290.8	蜂窝织炎性	1	0	52	0	48	0	0	12.487	37.5	52	0	14.19	71.8	0.4	0.3	206	5.6			0
男	7	6	12294.9	坏疽性	2	1	60	0	21.6	1	0	15.104	37.5	12	1	15.1	79.2	0.5	66	284	10.3	11	0	1
男	7	8	12373	蜂窝织炎性	1	0	55	0	10.008	0	0	23.88	38.2	8	0	17.54	88.8	0.01	0.79	308	7.8	15	1	0
女	7	5	12460.8	蜂窝织炎性	1	0	50	0	48	0	0	14.784	37.6	0	0	13.57	78.1	0.4	31.56	337	14.3	16	0	0
男	7	5	12480.9	蜂窝织炎性	1	0	75	0	48	0	0	21.3013	37	0	1	18.47	75.4	2.6	19.35	414	5	8	0	0
女	7	9	12545.2	蜂窝织炎性	1	0	75	0	72	1	0	11.718	37.8	28	1	15.66	86.2	0.1	14	344	23.2	13	1	1
女	7	7	12549.8	蜂窝织炎性	1	0	25	0	24	1	0	12.6338	37	0	0	14.01	90	0	16.11	270	12.4	6	1	1
女	7	7	12573.2	坏疽性	2	1	45	0	12	1	0	20.98	37.2	112	0	18.47	94.3	0	1.79	388	19.1	9	0	1
女	7	5	12586.6	蜂窝织炎性	1	0	45	0	24	1	0	15.2185	37.5	8	1	17.48	90.5	0.1	9.5	193	34.5	7	1	0
女	7	6	12604.6	蜂窝织炎性	1	0	43	0	12	0	1	13.5425	38.8	8	0	10.83	80	0.04	24.17	322	6.4	14	0	0
男	7	9	12620.1	蜂窝织炎性	1	0	35	0	6	1	0	12.4992	38.5	16	0	11.93	88.5	0.1	1.9	279	5.9	9	0	0
女	7	6	12661.3	蜂窝织炎性	1	0	99	0	12	1	0	14.0018	37.5	48	1	19.72	89.3	0	1.43	282	20.6	12	0	0
男	7	7	12675.1	蜂窝织炎性	1	0	44	0	24	0	0	23.91	37.5	0	0	18.52	90.1	0	56	347	13.2	7	0	1
女	7	5	12689.9	化脓性	1	0	30	0	12	0	1	18.85	37	0	0	15.3	80.9	0.08	0.58	347	18.8	8	0	1
女	7	5	12718.3	坏疽性	2	1	50	0	24	1	1	15.6379	39.5	0	0						30.1	10	1	0
男	7	7	12788	蜂窝织炎性	1	0	50	0	48	0	0	23.7037	37.2	16	0	17.57	80.5	0.1	88.9	344	20.2	15	0	0
女	7	7	12806.9	蜂窝织炎性	1	0	66	0	72	1	0	15.232	37.1	60	1	22.25	84.5	0	15.92	314	17.9	10	1	0
女	7	8	12887.3	化脓性	1	0	40	0	288	1	1	13.1944	37.5	12	0	15.95	93.3	0.1	0.9	240	17.4	7	0	0
男	7	5	12909	蜂窝织炎性	1	0	40	0	24	0	0	15.4208	37.5	4	0	16.88	86.9	0.01	3.32	369	6,2	6	0	0
男	7	7	12933.5	坏疽性	2	1	69	0	48	1	1	12.41	38.5	52	0	15.41	93.1	0.1	54	320	13.1	12	1	1
男	7	8	12933.8	蜂窝织炎性	1	0	40	0	24	0	1	12.54	38.5	28	0	19.35	88	0	45.17	294	20	12	0	0
男	7	5	12950.1	蜂窝织性	1	0	50	0	24	0	1	23.67	39	24	0	17.58	92.3	0	19.81	284	11.1	8	0	0
女	7	8	12967.4	蜂窝织炎性	1	0	75	0	24	1	0	13.4179	39.1	36	0	12.83	93.7	0	97.07	245	12.8	9	0	0
男	7	10	12984.6	蜂窝织炎性	1	0	60	0	12	0	0	16.6205	38	124	0	10.01	65.4	0.7	22.61	176	31.2	10	0	1
男	7	7	12987.1	坏疽性	2	1	85	0	24	1	1	29.5265	39.8	12	0	23.63	90.2	0	132.56	324	27.2	13	0	0
女	7	6	13093.8	蜂窝织炎	1	0	63	0	72	0	1	19.1327	37	0	0	11.91	73.4	0.06	25.54	625	5.2	10	0	0
男	7	7	13100.2	坏疽性	2	1	30	0	24	1	0	15.6168	39.5	28	0	15.91	83.1	0.1	24.8	295	15.9	8	0	1
男	7	5	13104.7	蜂窝织炎性	1	0	35	0	24	0	0	14.5833	36.6	0	1	13.15	72.3	0.05	2.16	287	6.9	9	0	0
男	7	8	13157.8	蜂窝织炎性	1	0	55	0	72	1	0	15.04	39	8	1	24.16	89.1	0	44	365	13.1	10	1	1
女	7	5	13230.8	蜂窝织炎性	1	0	40	0	24	0	0	14.4873	37.5	0	0	12.73	80.6	0.3	20.63	272	26.8	10	0	0
女	7	8	13266.8	坏疽性	2	1	35	0	48	1	0	21.83	39.2	16	1	18.05	92.1	0.11	61.99	415	18.7	10	0	1
女	7	6	13277.8	蜂窝织炎性	1	0	100	0	48	0	0	13.17	38.2	0	0	17.91	75.6	1.2	17.47	4878	13.5	12	1	1
女	7	7	13283.3	坏疽性	2	1	55	0	24	1	1	14.5833	39.1	36	0	15.77	85.8	0	93.24	184	16.5	7	1	0
男	7	6	13337.3	蜂窝织炎性	1	0	75	0	12	0	0	16.08	37.5	0	1	17.09	78	0.1	45	221	9.4	9	1	1
女	7	7	13351.2	蜂窝织性	1	0	40	0	24	1	1	12.47	38.8	52	0	17.22	90.4	0	15.65	232	9.2	10	0	1
女	7	7	13374.3	蜂窝织炎性	1	0	37	0	24	1	1	14.651	38.7	12	0	14.49	92.6	0.01	4.92	334	7.8	8	0	0
男	7	8	13399.8	蜂窝织炎性	1	0	90	0	12	0	0	16.3314	37.5	24	0	23.13	88.5	0.2	0.5	424	7.6	10	0	0
男	7	7	13405.1	蜂窝织炎性	1	0	75	0	24	1	1	17.7083	38.7	24	0	16.36	88.7	0	26.78	282	14.6	8	1	0
女	7	9	13432.8	蜂窝织炎性	1	0	40	0	24	0	0	16.6626	37.7	48	0	17.38	88.4	0.1	15.5	384	16.3	16	1	0
男	7	5	13502.2	蜂窝织炎性	1	0	60	0	72	0	0	14.8521	37.5	4	0	11.82	65.5	2.6	56.25	319	14.6	6	0	0
男	7	9	13504.7	蜂窝织炎性	1	0	50	0	72	0	1	13.8889	37.5	48	0	19.11	82.6	0.6	77.4	434	8.8	7	0	0
男	7	4	13576.2	蜂窝织炎性	1	0	55	0	24	0	0	20.0312	37.8	12	0	13.9	81.5	0.2	50.83	423	6.4	21	0	0
男	7	7	13587.6	蜂窝织炎性	1	0	70	0	24	1	1	22.016	38.5	16	0	19.98	90.2	0	22.18	234	6.2	13	1	0
女	7	4	13597.2	蜂窝织炎性	1	0	40	0	12	1	0	15.53	37.8	18	0	13.61	91.9	0	13.53	333	10.2	11	0	0
男	7	7	13625.5	坏疽性	2	1	78	0	48	1	0	20.67	38.6	40	1	16	87	0.04	120	323	12.8	11	1	0
男	7	8	13659.9	蜂窝织炎性	1	0	100	0	12	1	1	18.304	38.6	32	0	16.89	86.9	0	9.51	222	15.8	9	0	0
男	7	6	13854	坏疽性	2	1	70	0	72	0	0	15.5	37.5	4	1	13.62	91.7	0	117.6	161	12.1	15	1	0
男	7	10	14054.2	坏疽性	2	1	65	0	120	1	0	13.5019	38.6	20	0	12.38	78	0.29	49.85	464	5.5	10	0	0
女	7	11	14055.5	坏疽性	2	1	50	0	48	1	1	14.9755	39	8	0	18.24	92.5	0	9.87	221	20.9	12	1	0
男	7	4	14156.3	蜂窝织炎性	1	0	40	0	3	1	1	16.0155	37.2	12	0	21.22	81.2	0.8	0.5	381	8.6	9	0	0
女	7	9	14160.4	坏疽性	2	1	14	0	72	1	1	23.49	37.5	56	1	21.95	93.8	0	130.7	259	17.2	10	0	0
女	7	7	14300.5	蜂窝织炎性	1	0	40	0	48	1	1	21.49	38.5	20	0	12.46	93	0	92.54	354	10.2	9	0	1
男	7	7	14329.6	蜂窝织炎性	1	0	77	0	72	1	0	17.1916	37.5	68	1	21.66	87	0.2	67.5	240	15.2	11	1	1
女	7	9	14417.5	单纯性	1	0	23	0	48	1	1	17.0898	37.8	8	0	14.67	82.6	0.06	22.83	364	11.7	8	0	0
男	7	9	14492.8	化脓性	1	0	70	0	24	1	0	14.5416	37.5	28	0	20.95	89.1	0	78.9	237	11.7	12	0	0
男	7	11	14494.5	蜂窝织炎性	1	0	40	0	24	0	0	17.08	37.7	96	0	15.07	63.5	0.2	45.19	264	39.5	7	0	1
男	7	9	14710.5	坏疽性	2	1	75	0	72	0	1	13.706	37.5	32	1	16.99	90	0.1	123.2	326	30.2	9	0	0
男	7	6	14804.6	蜂窝织炎性	1	0	55	0	24	1	0	21.6049	39.5	16	0	22.32	95.5	0	12.9	312	9.8	11	0	1
女	7	9	14841.8	蜂窝织炎性	1	0	127	0	120	0	1	13.8213	37	0	0	14.89	76.8	0.1	85.78	487	4.7	8	0	0
男	7	8	15080.4	蜂窝织炎性	1	0	30	0	24	1	0	12.4265	39.3	28	0	28.1	89.1	0	84.23	369	9.8	9	0	1
男	7	10	15096	蜂窝织炎性	1	0	55	0	24	1	1	16.1247	39.3	64	0	18.8	79.9	0.1	59.41	346	15.6	11	0	0
女	7	10	15171	蜂窝织炎性	1	0	95	0	24	1	0	18.4089	37.5	4	0	16.16	89.2	0.1	110.89	508	16.3	13	1	0
女	7	9	15343.8	坏疽性	2	1	80	0	72	1	1	16.062	38.5	76	1	6.57	86.4	0	19.89	346	9.6	10	0	0
男	7	8	15400.6	蜂窝织炎性	1	0	89	0	24	1	0	19.043	40.7	52	1	28.71	90	0	59.12	346	15.1	10	1	1
女	7	6	15505.6	蜂窝织炎性	1	0	55	0	48	1	1	13.9069	37.9	12	0	24.1	92.1	0	49.54	342	8.2	10	0	0
男	7	8	15603.6	坏疽性	2	1	130	0	24	1	1	15.503	37.5	56	1	22.58	90.6	0	26.97	234	19.2	11	1	1
女	7	6	15687.2	蜂窝织炎性	1	0	45	0	12	0	1	16.6864	39.2	12	0	18.96	87.8	0.01	1.16	330	9.1	9	0	0
女	7	14	15707.1	蜂窝织炎性	1	0	55	0	72	1	0	18.7075	39	24	0	16.26	76.6	0	140.8	270	4.8	11	1	0
男	7	11	15825.3	坏疽性	2	1	70	0	24	1	1	22.8928	37.6	4	0	21.11	86.9	0	23.64	299	16.9	10	0	0
男	7	10	15887.5	蜂窝织炎	1	0	75	0	48	1	1	16.11	38	12	0	24.39	93.3	0	46.04	481	8.7	10	1	1
男	7	8	15903.6	坏疽性	2	1	90	0	48	0	1	14.348	37.5	16	0	20.92	88.8	0	29.51	283	15.1	8	0	0
男	7	6	15994		1	0	55	0	24	0	0	11.34	37.5	8	0	22.25	84.8	0.1	23.37	255	7.6	9	0	0
女	7	12	16322.5	蜂窝织炎性	1	0	70	0	96	1	1	16.64	37.8	32	1	13.57	91	0	113.1	247	15.6	8	0	0
男	7	8	16411	蜂窝织炎性	1	0	95	0	72	0	0	14.9587	38.3	18	0	10	71.4	0.16	114.66	245	4.2	9	0	0
女	7	11	16426.7	蜂窝织炎性	1	0	71	0	24	0	0	20.84	37.5	92	1	20.54	86	0.5	64.72	296	13.8	7	1	1
女	7	10	16547.8	蜂窝织炎性	1	0	67	0	3.84	1	0	12.8544	38.1	28	0	18.23	84	0.1	0.5	124	8.5	8	1	1
女	7	9	16853	坏疽性	2	1	80	0	96	1	0	13.4372	37.8	72	0	12.71	82.2	0.01	116.9	277	17.7	12	1	1
女	7	7	17026.5	蜂窝织炎性	1	0	60	0	24	1	1	11.68	37.5	64	0	23.95	90.1	0.4	81.7	383	14.4	16	0	1
男	7	10	17620.1	坏疽性	2	1	50	0	120	0	1	16.225	39.2	64	0	17.24	81.1	0.02	47.69	345	7.3	10	1	0
男	7	12	18063.6	化脓性	1	0	130	0	120	1	1	23.616	37.7	4	1	15.1	86.9	0.1	64.4	353	5.5	6	0	1
女	7	13	18581.9	蜂窝织性	1	0	80	0	24	1	1	14.88	38.8	40	1	10.77	90.3	0	162.1	378	19.7	12	1	0
男	7	17	20398.3	脂肪组织	1	0	90	0	72	1	1	21.6287	37.7	44	0	17.32	84.2	0.4	168.1	329	15.3	7	1	1
男	7	15	21150	坏疽性	2	1	150	0	72	0	0	20.3113	38.2	0	0	15.47	85.5	0.1	126.7	268	5.2	14	1	0
男	8	7	11763.3	蜂窝织炎性	1	0	40	1	12	1	0	22.88	37.2	4	0	13.59	85.1	0.03	3.89	263	9.3	12	0	0
男	8	7	14040.5	坏疽性	2	1	83	1	72	1	1	20.72	37.5	56	0	11.74	88	0	5.67	470	8.3	12	1	1
男	8	8	15052.6	坏疽性	2	1	120	1	96	0	0	21.6	37.5	92	1	11.79	59.3	0.3	2.6	416	2.2	18	0	1
男	8	14	15845.4	蜂窝织炎性	1	0	105	1	96	1	1	15.7859	38.5	17	1	12.66	78.1	0.9	128.1	277	6.8	10	0	0
女	8	9	16746.2	蜂窝织炎性	1	0	65	1	72	1	0	16.38	37.7	16	1	14.4	95.5	0	256.1	320	14.4	10	0	0
男	8	25	32548.5	坏疽性	2	1	55	1	24	1	0	21.6409	38.7	20	0	21.03	76.1	0.07	161.52	189	43	12	0	0
女	8	6	10446.9	蜂窝织炎性	1	0	60	0	12	0	0	14.4873	38.1	20	0	20.5	85.5	0.01	3.65	330	8.5	10	1	0
女	8	4	10595.5	蜂窝织炎性	1	0	25	0	24	1	1	20.8604	37	0	0	17.17	89.1	0	4.7	365	10	7	1	0
男	8	4	10599	蜂窝织性	1	0	26	0	24	1	0	11.78	36.7	0	0	16	83.4	0.04	28.83	309	12.2	9	0	1
女	8	5	10844.7	蜂窝织炎性	1	0	52	0	7.2	1	0	18.7687	37.5	0	0	15.47	86.1	0	0.5	416	22.4	9	0	0
男	8	5	10870.4	蜂窝织性	1	0	35	0	24	1	1	12.53	37.9	4	0	17.08	92.9	0	56.7	295	9.3	12	0	0
男	8	5	10907.8	蜂窝织炎性	1	0	30	0	12	0	1	21.809	37.7	4	0	14.81	75.9	0.07	15.28	261	7.4	11	0	0
女	8	4	10916.5	蜂窝织炎性	1	0	25	0	24	1	0	15.1172	37.5	4	0	9.64	62.5	0.2	9.6	287	21.9	9	0	0
女	8	6	10948.6	蜂窝织炎性	1	0	108	0	12	0	0	17.7515	37.5	4	0	24.43	89.9	0	67	219	12.2	12	1	1
女	8	5	11071.6	蜂窝织炎性	1	0	17	0	24	0	0	13.888	37.1	4	1	11.05	67.1	0.11	46.95	287	12.7	7	0	1
男	8	5	11185.2	蜂窝织炎性	1	0	35	0	12	0	1	15.5	37.2	4	0	18.06	81.4	0.06	0.5	293	10.6	8	0	0
男	8	5	11210.8	蜂窝织炎性	1	0	54	0	24	1	0	22.69	37.5	68	0	23.98	89	0	122	324	9.1	10	0	1
男	8	5	11294.9	蜂窝织炎性	1	0	20	0	24	1	0	13.2204	37.5	56	1	12.46	80.2	0.1	45	262	9.7	11	0	1
男	8	4	11373	蜂窝织炎性	1	0	41	0	12	1	0	14.781	37.1	4	0	15.8	91.7	0	0.81	230	4.5	14	1	0
男	8	5	11388	蜂窝织炎性	1	0	26	0	24	1	0	24.35	37.2	4	0	12.46	86.7	0.2	5.16	286	9.8	9	0	1
女	8	5	11398.2	蜂窝织炎性	1	0	70	0	7.2	1	0	14.9182	38.1	40	0	22.59	87.8	0.1	0.5	351	9.6	7	0	1
男	8	6	11431.5	蜂窝织炎性	1	0	45	0	12	0	0	20.8333	37.6	0	0	15.4	84.2	0.1	15.81	264	14.1	9	0	0
男	8	7	11435.6	蜂窝织炎性	1	0	45	0	24	1	1	20.049	37.5	84	1	7.24	86.3	0	45.54	273	17.6	8	0	0
女	8	5	11436.3	蜂窝织炎性	1	0	30	0	24	1	0	18.3716	37.5	0	0	16.49	81.3	0	38.06	204	31.6	8	1	0
男	8	6	11494.2	蜂窝织炎性	1	0	35	0	24	1	0	14.942	37.5	0	1	12.89	91.4	0	12.34	285	7.9	8	1	0
男	8	6	11528.8	蜂窝织炎性	1	0	45	0	24	0	0	16.8047	37.4	12	0	8.18	68	0.05	10.32	266	19.6	10	0	1
女	8	8	11539.1	单纯性	1	0	55	0	24	0	1	17.412	38.3	2	0	17.77	70.7	0.23	31.88	351	7.1	12	0	0
男	8	5	11552.5	蜂窝织炎性	1	0	30	0	10.992	1	1	23.76	36.9	0	0	18.42	85.2	0.01	12.06	410	11.4	13	0	1
女	8	6	11559.7	蜂窝织炎性	1	0	31	0	7.2	1	0	12.9592	37.5	60	0	13.72	79.6	0	0.5	402	7.4	6	0	1
男	8	4	11583.3	蜂窝织炎性	1	0	29	0	12	0	0	14.8521	37	0	0	17.95	77.6	0.8	87	353	19.2	7	0	1
男	8	6	11625.5	蜂窝织炎性	1	0	36	0	24	0	1	14.54	37.8	8	1	26.02	87.5	0	23.1	263	10.2	17	1	1
女	8	6	11693.7	蜂窝织炎性	1	0	44	0	12	0	1	14.0701	40.1	60	0	17.14	87.4	0	50.79	195	25.5	7	1	0
男	8	7	11700.3	蜂窝织炎性	1	0	22	0	12	1	0	13.3175	37.5	0	0	15.56	87.7	0.2	19.31	315	10.9			1
男	8	5	11709.6	蜂窝织炎性	1	0	40	0	24	0	0	15.314	37.5	12	0	12.9	78	0.2	1.05	286	6.4	7	0	0
男	8	7	11712.7	单纯性	1	0	50	0	12	0	1	13.1226	37.2	4	0	20.93	73.3	1.11	42.16	517	6.3	9	0	0
男	8	6	11721.6	蜂窝织炎性	1	0	20	0	96	0	0	12.9205	38	12	0	16.15	84.4	0.05	4	246	8.7	9	0	1
女	8	7	11758.5	蜂窝织炎性	1	0	75	0	24	0	0	12.73	37	0	0	15.13	77.7	0.04	20.24	300	11.1	7	0	0
男	8	6	11815.4	化脓性	1	0	50	0	24	1	0	20.7101	38.3	4	1	25.74	91.8	0.01	19	271	7.7	10	0	0
男	8	5	11854.6	化脓性	1	0	55	0	24	0	0	11.55	37.7	4	0	13.55	67.1	5.5	9.9	229	12.8	10	1	1
男	8	6	11882.7	蜂窝织炎性	1	0	35	0	24	1	1	23.82	38.2	20	0	26.96	83.9	0	23.78	677	6.3	12	0	0
女	8	6	11948.5	蜂窝织炎性	1	0	77	0	24	1	0	14.25	37.8	0	0	17.98	85.7	0	41.3	275	23.1	6	0	1
男	8	7	11974.9	蜂窝织炎性	1	0	25	0	48	1	1	13.2805	38	12	0	17.13	66.2	0.15	71.39	448	7.9	10	0	0
男	8	5	11979.2	蜂窝织炎性	1	0	32	0	7.008	1	0	13.888	37	0	0	12.37	92.3	0	0.5	311	15.7	7	0	0
男	8	6	12005.3	蜂窝织炎性	1	0	95	0	48	0	0	16.05	37.5	0	0	18.33	84.5	0.1	16.34	318	9.6	12	1	1
男	8	5	12015.8	蜂窝织炎性	1	0	40	0	24	0	0	20.9481	37	0	0	13.29	70.6	3	80.6	180	17.1	8	0	0
男	8	5	12037.1	蜂窝织炎性	1	0	40	0	48	1	0	16.5405	37.5	28	0	17.33	78.9	0	24.8	304	18.2	8	0	0
女	8	6	12093.4	蜂窝织炎性	1	0	37	0	48	1	0	14.7929	38.9	0	1	7.1	75.8	3.1	31.1	198	6	7	1	0
男	8	6	12109.2	蜂窝织炎性	1	0	45	0	72	1	0	22.72	37.4	4	0	17.44	69.3	0.12	88.46	308	9.4	11	0	1
男	8	6	12130.8	坏疽性	2	1	88	0	48	1	0	18.2973	37.5	20	1	22.55	89.8	0.1	155.9	203	18.1			1
女	8	5	12166	坏疽性	2	1	45	0	72	1	1	12.3077	37.2	4	0	16.44	92.6	0	30	376	13.7	10	0	0
男	8	4	12173	蜂窝织炎性	1	0	50	0	24	1	0	15.1172	36.6	0	0	14.67	87.2	0	21.24	288	10.6	13	0	0
男	8	6	12233.8	蜂窝织炎性	1	0	55	0	12	1	0	20.7101	36.6	0	0	11.82	90.7	0.03	7	322	8.3	15	0	0
男	8	8	12242	蜂窝织炎性	1	0	35	0	24	1	0	13.2544	38.4	112	1	21.72	86.5	0.1	75	274	17.1	10	1	0
男	8	5	12263.2	蜂窝织炎性	1	0	55	0	24	1	0	16.4654	37.6	4	0	20.74	90.1	0	1.49	295	19.4	9	1	0
女	8	8	12283.2	坏疽性	2	1	50	0	48	1	1	13.64	39.4	20	1	15.97	89.1	0.02	126.75	261	9.2	7	0	0
男	8	6	12392.4	化脓性	1	0	30	0	24	1	0	16.96	37.5	0	1	22.63	92.9	0	1.2	377	10.8	11	1	0
男	8	5	12396.5	蜂窝织炎性	1	0	60	0	24	1	0	24.97	37.7	0	0	17.79	89.3	0	1.06	298	10.6	10	1	1
女	8	6	12523.5	蜂窝织炎性	1	0	40	0	7.992	1	1	16.368	37.3	16	0	13.4	87.3	0	1.17	213	18.4	10	0	1
女	8	7	12563	蜂窝织炎性	1	0	50	0	72	1	0	16.5835	37.5	8	0	11.02	80.3	0.3	76.99	245	24.3	8	0	0
女	8	7	12568.6	蜂窝织性	1	0	45	0	48	1	1	14.08	37.4	8	0	17.09	88.8	0.01	12.03	237	5.8	13	0	0
男	8	7	12659.3	蜂窝织炎性	1	0	51	0	9	1	0	19.1685	37.6	8	0	7	59	0.69	0.77	381	4.2	15	1	0
男	8	5	12744.2	蜂窝织炎性	1	0	70	0	12	1	0	15.2264	37.5	0	0	23.05	89.7	0	1.6	256	12.5	10	0	0
男	8	7	12777.2	蜂窝织炎性	1	0	55	0	24	1	0	21.1996	38.7	16	1	15.94	86	0.02	12.51	216	14.3	12	0	0
男	8	7	12951.4	蜂窝织炎性	1	0	40	0	144	1	0	21.45	37	0	0	15	80	0.04	10	330	6.2	8	0	1
男	8	5	12952.6	蜂窝织炎性	1	0	58	0	24	0	0	17.27	37.5	16	1	24.56	87.1	0.1	16.7	318	26.3	14	0	1
男	8	7	13001	蜂窝织炎性	1	0	55	0	24	0	0	15.3846	38.1	48	1	22.94	88.6	0	28.7	283	15	14	1	1
女	8	6	13071.6	坏疽性	2	1	45	0	24	1	0	15.82	38	44	0	17.44	89.1	0	88.05	217	12.2	12	1	1
女	8	7	13093.5	蜂窝织炎性	1	0	73	0	96	1	1	18.0903	40	36	1	13.93	86.5	0.01	94	278	21.7	7	0	0
男	8	6	13123.4	蜂窝织炎性	1	0	26	0	12	1	0	16.76	37.9	12	0	12.99	86.5	0.02	10.56	181	15.3	8	0	1
男	8	5	13154.3	蜂窝织炎性	1	0	40	0	12	1	0	23.126	37.5	0	0	17.42	91.3	0.1	7.93	269	9.6	12	0	0
女	8	8	13186	坏疽性	2	1	55	0	24	1	0	17.284	37.2	56	0	19.61	89.4	0.1	0.5	280	13.2	15	0	0
女	8	6	13198	坏疽性	2	1	70	0	168	1	1	15.2588	38.7	12	1	8.56	81	0	107.77	462	46.4	12	1	0
女	8	12	13240.4	蜂窝织炎性	1	0	95	0	48	0	1	17.6563	39.4	24	0	20.6	88.4	0	12.56	345	38.9	15	1	0
男	8	7	13245.9	蜂窝织炎性	1	0	40	0	24	1	1	15.1506	38.7	28	0	18.1	93.8	0	128.16	255	16.2	10	0	1
男	8	7	13363.2	蜂窝织炎性	1	0	90	0	24	0	0	18.6478	37.5	76	0	20.16	85.8	0	3.3	415	16.6	13	1	1
男	8	7	13451	坏疽性	2	1	60	0	48	1	0	15.22	37.3	20	0	25	93	0	11.26	381	7	15	1	0
男	8	5	13485	蜂窝织炎性	1	0	45	0	48	1	0	16.213	37.6	4	1	8.11	79.7	0	19.34	256	11.9	8	0	1
女	8	7	13501.5	坏疽性	2	1	35	0	12	0	0	14.17	38.1	64	1	20.66	86.3	0.1	19.99	416	13.6	7	1	0
女	8	8	13523.5	蜂窝织炎性	1	0	30	0	24	0	0	17.5598	37.9	0	1	13.07	76.4	1.5	2.89	224	5.3	10	0	0
男	8	7	13830.1	蜂窝织炎性	1	0	80	0	9.6	0	0	26.6093	37	0	1	19.27	86.5	0.4	38.15	401	7.4	15	0	1
男	8	8	13857.2	蜂窝织炎性	1	0	55	0	48	1	1	16.12	40.3	72	0	13.24	87.3	0	4	400	8.9	11	1	1
男	8	7	13917.1	坏疽性	2	1	40	0	72	1	1	17.35	37.2	4	1	19.45	90.4	0	181.94	326	11	10	0	1
男	8	7	13968.6	蜂窝织炎性	1	0	120	0	24	0	0	13.0178	38.2	16	0	8.32	68.6	1.3	68	130	56.6	10	0	1
男	8	10	13994.5	坏疽性	2	1	74	0	48	0	0	20.2367	37.5	40	1	21.18	89	8.4	99	328	22.5	11	0	1
男	8	7	14074.5	蜂窝织炎性	1	0	65	0	24	0	0	19.22	37.5	0	0	13.89	85.8	0.1	1.55	329	7.9	9	0	0
男	8	8	14108	坏疽性	2	1	31	0	24	1	0	17.2176	37.5	4	0	23.05	91.1	0	31.88	403	14.8	15	1	1
男	8	8	14120.9	坏疽性	2	1	51	0	24	1	1	17.827	38.1	0	0	26.69	85	0.3	120.6	367	14.9	10	1	1
男	8	8	14144.4	蜂窝织性	1	0	185	0	96	0	0	20.15	39.5	36	0	10.96	64.9	0.5	30.25	533	9.8	15	0	0
女	8	7	14163.8	蜂窝织炎性	1	0	76	0	24	0	0	20.54	37.6	4	0	11.03	72.7	0.4	47.03	215	40.5	44	0	1
男	8	8	14188.2	蜂窝织炎性	1	0	40	0	24	1	1	21.5169	37.1	0	0	15.91	85.8	0.1	12.4	285	117.86	8	1	0
男	8	8	14218.1	蜂窝织炎性	1	0	66	0	24	1	1	16.5855	37.7	4	1	16.01	94.7	0	130.4	221	8.8	13	0	1
女	8	8	14316.2	蜂窝织炎性	1	0	180	0	48	0	0	22.7222	37.5	0	1	20.1	87.7	0	29.83	320	11.4	8	0	0
男	8	5	14336.5	蜂窝织炎性	1	0	45	0	96	0	0	16.7966	37.6	0	0	9.51	59	6.3	16.44	354	6.4	9	0	0
女	8	8	14342.1	蜂窝织炎性	1	0	60	0	24	1	1	19.7429	39	12	0	22.78	86.4	0	48.64	395	35.4	6	0	0
男	8	8	14391.8	蜂窝织炎性	1	0	50	0	12	1	1	15.2071	38.3	4	0	13.67	82	0.02	62.08	144	39.9	9	0	0
男	8	11	14456.4	蜂窝织炎性	1	0	45	0	48	1	1	24.13	36.7	0	0	14.74	88.8	0	108.45	283	25.4	13	1	1
女	8	8	14543.3	蜂窝织炎性	1	0	35	0	24	0	0	15.17	37.9	12	1	24.44	94.6	0	0.5	440	9.3	8	0	1
女	8	7	14616.5	蜂窝织炎性	1	0	95	0	48	0	1	15.22	37.9	68	1	7.06	82.2	0	161.7	277	14.8	12	1	0
女	8	7	14618.1	蜂窝织炎性	1	0	62	0	24	1	0	20.2192	37.8	0	0	23.29	92.5	0	123	402	7.8	14	0	0
女	8	9	14678.3	蜂窝织炎性	1	0	52	0	48	0	0	14.87	37.5	0	0	23.24	95.4	0.2	109.1	191	20	10	0	1
男	8	9	14770.8	蜂窝织炎性	1	0	50	0	72	1	1	21.27	39.8	16	0	8.85	83.8	0.01	92.12	213	21.7	7	1	0
男	8	11	15004	蜂窝织炎	1	0	95	0	24	1	1	13.0769	40	96	0	11.15	90.5	0	31.88	226	16.5	7	1	0
男	8	11	15015.5	蜂窝织炎性	1	0	70	0	24	1	1	23.0609	37.5	16	0	22.76	93.2	0	26.1	377	8.6	9	0	0
女	8	10	15051.7	蜂窝织炎性	1	0	30	0	24	1	0	13.2	39.1	60	0	12.99	79	0.02	152.29	224	17.5	12	0	1
女	8	5	15110.4	蜂窝织炎性	1	0	45	0	12	0	0	20.3951	37.2	4	0	17.69	82.1	0.1	18.28	364	6.5	10	0	1
女	8	13	15190.4	坏疽性	2	1	81	0	48	1	0	13.61	39.3	32	1	10.22	90.6	0	173.55	377	19.3	13	0	1
男	8	11	15228.1	坏疽性	2	1	80	0	24	1	1	16.3769	37.5	16	1	15.27	86	0.1	50.71	290	8	11	1	1
男	8	7	15343.4	蜂窝织炎性	1	0	40	0	7.2	1	0	15.753	37	44	0	14.72	92.4	0.1	1.76	206	3.2	8	1	1
男	8	7	15360.4	坏疽性	2	1	65	0	120	1	1	24.13	36.8	0	0	11.79	80.5	0.05	55.27	237	5.8	13	1	1
男	8	11	15817.7	蜂窝织炎性	1	0	78	0	24	1	0	11.09	37.5	80	0	23.67	83.5	0	34	293	8.4	10	1	1
男	8	10	15834.8	蜂窝织炎性	1	0	50	0	72	1	1	16.568	37.4	12	0	16.33	83	0.01	41.89	231	13.4	13	0	1
男	8	10	16267.4	蜂窝织炎性	1	0	70	0	48	1	0	18.8121	39.3	28	0	17.34	89.1	0.04	81.53	230	10.5	12	1	0
女	8	9	16289.1	蜂窝织炎性	1	0	65	0	72	1	1	13.5678	38.7	72	1	14.68	89.2	0.1	102.64	441	6.4	10	0	0
男	8	11	16329.7	蜂窝织炎性	1	0	90	0	48	1	1	12.071	38.7	112	0	21.88	91	0	111	381	16.8	11	0	1
女	8	10	16423.8	蜂窝织炎性	1	0	55	0	48	1	0	11.8	37.5	80	1	22.15	91.5	0	97.93	435	13.4	17	1	1
男	8	9	16663.8	蜂窝织炎性	1	0	163	0	12	1	0	17.7551	38.5	4	0	20.72	90.1	0.4	62.2	273	14.9	7	0	1
男	8	14	17032.3	坏疽性	2	1	70	0	24	0	1	19.3149	39.8	112	0	17.95	91.3	0.15	67.35	381	8.4	10	0	0
女	8	8	17604.7	坏疽性	2	1	40	0	24	1	1	18.9	38.3	16	0	16.45	83.6	0.02	11.32	235	19.5	10	0	1
男	8	12	17929.3	蜂窝织炎性	1	0	65	0	72	1	0	16.855	37.4	12	0	13.7	77.2	0.4	2.07	342	6.2	12	1	0
男	8	8	18060.1	坏疽性	2	1	185	0	24	1	0	21.43	37.8	40	1	15.08	90.9	0	16.05	190	8.2	11	1	1
女	8	8	18828.9	坏疽性	2	1	35	0	24	0	1	23.93	39	32	0	28.2	89.2	0.01	26.12	282	11.1	10	0	1
男	8	9	19091	坏疽性	2	1	80	0	24	0	0	17.1006	40	40	1	10.68	79	0	47.69	244	4.9	13	1	0
男	8	8	19362.5	蜂窝织炎性	1	0	60	0	24	1	0	16.24	37.3	6	0	16	86	0.04	6	316	13.3	10	0	1
女	8	10	20616.4	蜂窝织炎性	1	0	190	0	120	1	0	13.95	39.1	48	0	24.36	83.3	0.1	93.7	450	12	8	0	0
女	8	16	23526.3	坏疽性	2	1	101	0	216	1	0	23.96	37.8	12	0	32.72	83	0.01	111.5	401	5	12	0	1
男	8	36	71380.4	坏疽性	2	1	110	0	6	0	0	15.996	40.6	4	0	20.02	95.8	0	91.53	175	11.1	6	0	0
男	9	5	12211.1	蜂窝织炎性	1	0	40	1	12	0	0	24.99	37.1	2	0	16.45	88.1	0.01	2.19	259	5.1	11	0	1
男	9	7	13253.1	坏疽性	2	1	55	1	48	0	1	13.9828	40.3	16	1	12.29	91	0	38.35	215	14.1	9	0	0
女	9	9	13417.5	蜂窝织炎性	1	0	80	1	36	0	1	16.0619	39.3	12	1	27.16	95.9	0.01	56.71	386	20.4	18	1	0
女	9	10	13790.6	蜂窝织炎性	1	0	43	1	72	1	0	19.35	38.7	32	0	17.46	87.6	0.03	92.08	395	12	12	0	1
男	9	20	19930.4	蜂窝织炎性	1	0	38	1	12	0	1	22.63	38.8	28	0	16.39	87.7	0.01	11.47	364	9.1	15	0	0
男	9	4	9472.91	蜂窝织炎性	1	0	27	0	24	0	0	17.1598	36.5	0	0	10.92	71.1	0.01	36.7	359	9.6	8	0	0
男	9	4	9688.68	蜂窝织炎性	1	0	27	0	24	0	0	16.9481	36.8	0	0	10.63	72.2	0.02	20.36	254	11.1	8	0	0
男	9	7	9968.93	单纯性	1	0	40	0	9	1	0	18.4861	37	0	0	15.92	92.6	0	0.84	335	9.4	10	0	0
女	9	3	10098.5	单纯性	1	0	90	0	336	0	0	15.7707	37	0	0	5.99	48.1	0.8	0.5	236	4.3	7	1	1
女	9	5	10311.7	蜂窝织炎性	1	0	37	0	12	0	0	15.1506	38	8	0	19.41	91.2	0	10	318	10.8	8	0	1
男	9	5	10318.9	蜂窝织炎性	1	0	46	0	12	1	0	18.2735	36.9	0	0	16.77	90.5	0	5.44	322	5.9	15	1	0
男	9	4	10420.4	蜂窝织炎性	1	0	25	0	24	1	1	14.3759	38.3	16	0	16.69	93.2	0	7.99	147	5.5	8	1	0
男	9	5	10439.3	化脓性	1	0	20	0	12	0	0	14.96	36.6	0	0						5.3	8	0	1
男	9	5	10600.3	蜂窝织炎性	1	0	98	0	24	1	1	14.3877	37	0	0	11.56	78.5	0.02	14	269	17.5	9	0	0
男	9	5	10601.9	蜂窝织炎性	1	0	61	0	48	0	1	14.2332	38	16	0	17.98	88.3	0	6.65	303	29.9	11	1	0
男	9	4	10660.8	蜂窝织炎性	1	0	71	0	24	1	0	14.4798	37.5	4	0	24.36	93.1	0.1	4.61	323	8.2	9	0	1
男	9	4	10661.2	蜂窝织性	1	0	31	0	24	1	0	17.4268	36.8	0	1	13.37	80.6	0.07	16.93	316	12.4	12	0	0
男	9	5	10683	蜂窝织炎性	1	0	35	0	24	0	0	18.0737	37.5	8	0	15.93	91.1	0.1	2.68	326	12.5	10	0	0
男	9	5	10767.1	蜂窝织炎性	1	0	65	0	72	1	0	11.82	36.7	0	0	17.19	81.6	0.11	16.55	353	11.7	12	0	1
男	9	7	10797.6	蜂窝织性	1	0	30	0	24	1	1	17.52	37.5	8	0	17.3	83.6	0.08	6.3	224	4.1	9	0	1
男	9	4	10869.4	蜂窝织炎性	1	0	50	0	72	1	0	16.986	36.7	0	1	12.93	88	0.04	19.58	284	11.9	15	1	0
男	9	5	10935.4	蜂窝织炎性	1	0	34	0	12	0	0	16.7075	37	0	0	10.74	75.9	0.51	6.31	252	8.1	7	0	0
男	9	4	10998.8	蜂窝织炎性	1	0	30	0	48	1	0	23.48	37.2	4	0	14.76	89.3	0.2	0.5	304	14.3	7	0	1
女	9	4	11036.5	蜂窝织炎性	1	0	40	0	12	0	0	14.0037	36.8	0	0	12.38	70.7	0.32	0.1	236	5	8	0	1
男	9	7	11062.8	蜂窝织炎	1	0	85	0	24	1	1	24.3367	37.8	12	0	9.72	82.9	0.06	73.26	377	8.4	9	0	0
女	9	6	11063.8	蜂窝织炎性	1	0	20	0	24	1	0	20.44	37.3	4	0	8.39	67.9	0.06	22.02	256	22.5	8	0	1
男	9	5	11102.1	蜂窝织炎性	1	0	50	0	12	1	0	23.5	38.3	44	0	16.64	93.8	0	2.45	307	15	9	1	1
男	9	5	11155.6	蜂窝织炎性	1	0	39	0	12	1	0	15.4184	37.8	0	0	16.8	88.8	0.3	0.5	284	6.1	6	0	0
女	9	5	11183	蜂窝织炎性	1	0	50	0	24	0	0	17.2119	37.9	16	0	6.32	78.7	0	1.12	214	6.9	10	0	0
女	9	5	11206.2	单纯性	1	0	30	0	24	0	0	16.0698	37	0	0	5.93	63.5	0.15	11.02	199	7.8	6	0	1
女	9	4	11217.4	蜂窝织炎性	1	0	35	0	24	1	0	14.7392	37.5	0	0	20.78	88.5	0	2.3	276	9.2	8	1	0
男	9	4	11283.4	蜂窝织炎性	1	0	33	0	48	0	1	15.3635	37.7	4	1	16.92	74.9	0.01	42.02	285	23.3	8	0	0
男	9	5	11311	蜂窝织炎性	1	0	35	0	12	1	0	22.36	37.5	0	0	17.1	87	0	1.82	287	11.7			1
男	9	6	11319.8	蜂窝织炎	1	0	40	0	24	1	1	21.45	37.9	4	1	27.06	91	0	4.85	424	5.7	13	0	1
男	9	6	11322	蜂窝织炎	1	0	40	0	9	1	0	19.7863	37.2	8	0	15.5	86.7	0.28	1.67	279	8.1	10	0	0
男	9	5	11390.3	蜂窝织炎性	1	0	45	0	24	0	1	12.7551	39.5	72	1	8.29	95.4	0	62.67	233	8	12	1	0
女	9	5	11432.5	蜂窝织炎性	1	0	30	0	24	0	0	12.9	38	0	0	27.44	87.7	0.3	0.7	312	11.1	10	1	1
男	9	5	11444.2	蜂窝织炎性	1	0	10	0	12	1	0	16.9	37	0	0	13.25	94.5	0	0.5	253	13.4	8	0	1
男	9	8	11531.2	蜂窝织炎性	1	0	100	0	24	1	0	15.1479	39.3	60	0	16.84	90.9	0.01	8.43	317	12.6	15	0	0
男	9	7	11534.1	化脓性	1	0	35	0	24	1	0	21.9479	37.7	10	1	16.64	81.8	0.02	21.73	350	7.2	12	0	0
男	9	6	11559.7	蜂窝织炎性	1	0	30	0	24	1	0	22.65	37.3	56	0	12.57	85.7	0	21.43	264	10.3	6	0	1
男	9	5	11670.8	蜂窝织炎性	1	0	40	0	3.84	0	0	12.62	37.5	0	0	20.36	88.7	0	0.5	357	12.1	9	0	1
男	9	5	11710.5	化脓性	1	0	29	0	12	1	0	18.115	37.5	4	0	16.74	87.4	0.8	14.05	260	5.9	10	0	1
女	9	7	11710.7	蜂窝织炎性	1	0	20	0	24	1	0	13.3175	37.5	0	0	17.73	76.4	0.1	78.8	230	21.6	10	0	0
男	9	6	11787.7	化脓性	1	0	40	0	72	1	1	13.49	37.5	8	1	26.49	89.1	0	112.99	316	14.2	12	0	0
男	9	5	11846.7	蜂窝织炎性	1	0	30	0	24	1	0	13.7755	38	0	0	13.93	82.7	0.1	2.7	332	11.7	12	1	0
男	9	5	11866.5	蜂窝织炎性	1	0	25	0	24	0	0	16.56	37.2	4	1	17.71	90	0.1	59.8	373	10.9	9	0	1
男	9	5	11874.7	蜂窝织炎性	1	0	50	0	48	0	0	21.0772	37.5	0	0	14.12	83.2	0.4	57.44	388	10.3	8	1	0
男	9	5	11888.8	蜂窝织炎性	1	0	65	0	24	0	0	16.1377	36.8	0	0	21.23	86	0.08	42.88	453	6.5	14	0	1
男	9	6	11928.8	蜂窝织炎性	1	0	45	0	12	1	1	13.49	37.5	8	0	16.61	90.2	0.01	11.7	281	9.6	9	0	0
男	9	3	11953	蜂窝织炎性	1	0	40	0	12	0	1	17.5714	37.2	8	0	14.86	88.7	0.03	8.17	339	8	14	0	0
男	9	6	11992.2	蜂窝织炎性	1	0	30	0	48	0	0	14.8375	37.5	32	0	9.48	81.5	0.1	2.4	189	18.1	12	1	0
女	9	5	12025.9	蜂窝织炎性	1	0	53	0	24	1	0	12.24	38.1	8	1	18.97	87.8	0	17.9	252	12.3	9	0	1
男	9	5	12078.6	蜂窝织炎性	1	0	33	0	12	0	0	16.3769	37.9	16	1	17.42	80.6	0.09	9.43	267	10.3	7	0	0
女	9	5	12172.3	蜂窝织炎性	1	0	70	0	72	1	1	14.93	36.8	0	0	14.71	73.2	0.9	17.33	442	9.9	12	0	1
男	9	7	12301.2	蜂窝织炎性	1	0	60	0	12	1	0	12.96	37.5	0	0	20.97	92.3	0	37.48	402	12.1	11	0	1
男	9	6	12319.3	坏疽性	2	1	45	0	48	1	1	14.7959	40.5	52	0	18.02	89.5	0	21.42	318	8.9	14	0	1
女	9	6	12474.8	蜂窝织炎性	1	0	65	0	12	1	0	15.5464	37.5	4	1	20.27	91.7	0	0.22	245	7.4	10	0	0
女	9	6	12496	蜂窝织炎性	1	0	65	0	5.04	0	0	15.65	37.5	4	0	19.27	85.2	0.15	28.06	264	8.8	6	0	1
男	9	5	12501.8	蜂窝织性	1	0	58	0	24	1	0	15.0096	37.4	16	0	11.91	76.2	0.01	1.2	330	7.3	10	0	1
男	9	7	12529.6	化脓性	1	0	67	0	12	1	1	20.8039	39.1	12	0	19.13	89.6	0	5.67	306	12.2	11	0	0
男	9	7	12670.7	蜂窝织炎性	1	0	20	0	12	1	0	17.9592	37.5	4	0	17.74	93.4	0.1	18.09	234	11.8	10	0	1
女	9	8	12697.7	坏疽性	2	1	50	0	48	1	1	16.2197	40	20	1	16.21	90.2	0	128.98	174	15.6	10	1	0
男	9	5	12701.6	单纯性	1	0	25	0	4.992	0	0	24.43	37.1	4	0	12.95	75.6	0.27	0.5	358	11	10	0	1
女	9	7	12785.8	蜂窝织炎性	1	0	40	0	12	0	0	14.2661	37.5	20	0	6.39	41.7	0	0.5	293	10.4	7	0	1
女	9	5	12820.9	蜂窝织炎性	1	0	80	0	72	0	1	15.3709	37.5	4	0	5.59	51.6	1.4	11.15	344	8.1	10	0	0
女	9	5	12828.7	蜂窝织炎性	1	0	30	0	12	0	0	14.1222	37.5	0	0	22.12	89.3	0	0.91	364	9.5	7	0	0
女	9	6	12833.4	蜂窝织炎性	1	0	60	0	24	0	0	13.52	39.6	48	1	18.62	92.8	0.01	20.32	377	7.7	13	1	1
男	9	5	12857.4	蜂窝织炎性	1	0	40	0	24	1	0	16.058	39.1	36	0	16.8	72.1	0.39	20.43	311	6.5	7	0	0
男	9	8	12963.9	蜂窝织炎性	1	0	35	0	24	0	0	16.1224	37.9	8	0	16.51	85.8	0.01	9.63	374	8.3	9	0	0
男	9	6	12981.8	蜂窝织炎性	1	0	47	0	12	1	1	13.9	38.3	24	0	22.02	89.3	0	1.79	336	10.3	9	1	1
女	9	6	13109.7	蜂窝织炎性	1	0	70	0	24	0	0	16.8367	37.7	20	0	18.73	87.2	0.1	62.7	339	15.9	7	0	1
女	9	7	13129.6	蜂窝织炎性	1	0	40	0	24	0	0	14.6518	37.5	4	1	9.58	68.7	1.4	6.11	296	17.6	9	1	0
女	9	8	13133.6	蜂窝织炎性	1	0	45	0	48	1	1	13.5164	36.9	0	1	14.91	82.1	0.03	90.64	303	10	10	0	0
女	9	11	13172.2	蜂窝织炎性	1	0	125	0	120	1	1	16.3567	37.9	8	0	12.14	88.6	0	168.67	197	11.8	11	0	0
男	9	6	13274.7	蜂窝织性	1	0	30	0	24	1	0	18.79	37	0	0	16.52	92.3	0	15.84	243	17.3	11	1	0
男	9	6	13288.2	蜂窝织炎性	1	0	48	0	12	1	0	15.89	37.2	0	1	22.64	94.4	0	0.5	336	6.2	13	1	1
女	9	5	13293.8	蜂窝织炎性	1	0	60	0	72	1	0	15.9763	37.5	12	0	15.42	71.7	0.2	5.47	303	9.5	11	0	0
男	9	7	13366.5	蜂窝织炎性	1	0	52	0	24	0	0	11.84	38.9	48	0	15.37	83.4	0	8.9	287	15.2	8	1	1
女	9	8	13371.2	蜂窝织炎性	1	0	90	0	72	0	0	18.3824	37.9	12	0	24.33	88.3	0.03	26.02	397	9.9	8	1	0
男	9	7	13378.3	坏疽性	2	1	43	0	48	1	0	23.35	39.7	26	0	22.76	94.1	0	59.44	310	22	13	0	1
男	9	7	13492.3	蜂窝织性	1	0	41	0	24	1	1	19.2044	36.9	0	1	25.17	91.7	0	26.22	314	29.7	12	0	1
男	9	6	13504.5	蜂窝织性	1	0	57	0	12	1	1	23.93	37.8	24	1	17	85	0.01	6	320	7	10	0	0
女	9	8	13596.7	坏疽性	2	1	105	0	72	0	0	16.4	38	12	1	13.92	78.1	0.3	20.93	289	13.4	16	1	0
女	9	5	13656.5	蜂窝织炎性	1	0	65	0	24	1	0	16.13	37	0	0	12.98	74.2	0.23	4.6	307	8.3	7	0	1
女	9	8	13663.1	蜂窝织炎性	1	0	60	0	24	0	1	15.829	38.6	0	0	8.22	85.2	0	79.3	250	33.6	8	0	1
男	9	11	13906.1	蜂窝织炎性	1	0	50	0	48	1	1	17.4756	40	60	0	25.08	93.7	0	28.2	418	16.5	12	1	0
男	9	8	13989.1	坏疽性	2	1	60	0	24	0	1	21.3992	36.8	0	0	23.92	91.3	0	77.4	297	23.2	13	1	0
女	9	8	14009.3	坏疽性	2	1	58	0	48	1	1	16.8032	38.9	40	1	10.16	76	0.25	78.92	381	13.3	9	1	0
男	9	10	14284	蜂窝织炎性	1	0	98	0	48	0	0	19.9783	37.5	0	0	16.09	84	0.6	22.62	304	23.4	14	0	1
女	9	7	14401.5	蜂窝织炎性	1	0	36	0	24	1	1	19.3414	39.7	12	0	9.56	93.4	0	63.44	196	13.7	11	1	1
女	9	8	14445.6	蜂窝织炎性	1	0	45	0	72	0	1	15.4922	37.7	4	0	20.13	86.8	0	103.5	207	11.1	10	0	1
男	9	9	14463.3	蜂窝织炎性	1	0	45	0	24	0	0	17.996	40.4	68	0	23.16	91.7	0	51.13	257	21.1	11	1	1
女	9	11	14588.1	蜂窝织炎性	1	0	108	0	48	0	0	22.7059	39	24	0	15.87	80.2	0.15	18.75	370	11.1	14	1	0
男	9	6	14662.6	蜂窝织炎性	1	0	75	0	24	1	0	19.1937	37.2	8	0	19.76	83.6	0	17.54	283	12.5	9	0	1
女	9	11	14859.1	坏疽性	2	1	53	0	48	0	0	23.67	39.8	52	0	23.55	91.9	0	152.37	249	16.9	10	1	1
女	9	7	15041.2	蜂窝织炎性	1	0	50	0	24	1	0	13.9645	37.4	28	0	19.52	90.8	0	143.1	228	18.3	7	0	1
男	9	7	15092.3	蜂窝织炎性	1	0	55	0	24	1	0	16.1674	40.1	12	0	17.4	92	1	24.81	351	22	9	0	0
女	9	11	15097.2	蜂窝织炎性	1	0	40	0	24	0	0	15.95	37.8	24	0	19.79	89.9	0.8	83.12	294	24.3	14	1	1
男	9	7	15098.7	蜂窝织炎性	1	0	54	0	48	0	0	24.1245	40.4	60	1	18.27	92.5	0	93.01	340	16.7	11	1	1
男	9	8	15110.6	坏疽性	2	1	90	0	48	1	0	14.4	38.9	40	0	14.55	92.3	0.1	78	415	16.2	20	0	1
男	9	13	15147.7	坏疽性	2	1	235	0	48	0	1	16.1237	38.5	24	0	15.69	87.9	0	166.81	278	11.2	21	1	0
男	9	9	15535.9	蜂窝织炎性	1	0	69	0	12	0	0	23.35	37.9	8	0	11.38	92.8	0	44.55	381	11.9	12	0	1
男	9	8	15626.1	蜂窝织炎性	1	0	100	0	72	0	0	26.8901	39.2	12	0	9.79	91	0	109.9	221	8.9	10	0	1
女	9	8	15630.4	坏疽性	2	1	55	0	24	0	1	15.91	37.5	28	0	8.07	86.6	0	73.13	271	26.4	15	0	1
男	9	9	15943.5	蜂窝织炎性	1	0	45	0	24	1	0	17.46	37.2	0	0	23.97	94.6	0	79.7	258	15.6	11	0	1
女	9	9	15953.6	蜂窝织炎性	1	0	45	0	12	0	0	15.1172	40.1	36	1						14.6	7	0	0
女	9	7	16165	坏疽性	2	1	40	0	48	1	1	14.77	39.3	24	1	22.08	92.8	0	53.47	281	19.2	11	0	1
男	9	13	16178.5	坏疽性	2	1	95	0	48	1	1	20	38.5	48	1	15.33	89.5	0.02	150.32	161	29.4	12	0	0
男	9	8	16381	蜂窝织炎性	1	0	120	0	24	1	0	21.48	37.5	36	0	19.46	88.7	0	5.5	385	24.3	12	0	1
男	9	9	16752.4	蜂窝织炎性	1	0	110	0	72	1	0	16.7	40.3	24	0	10.59	75.6	0.02	99.45	269	7.9	13	0	0
男	9	11	17045.2	蜂窝织炎性	1	0	65	0	24	1	1	17.8256	37.5	4	1	21.87	90.5	0	54	382	9	9	0	0
女	9	5	17159.2	蜂窝织炎性	1	0	56	0	24	1	0	13.7741	38.1	8	0	14.75	88.4	0	20	209	16.4	12	0	0
女	9	11	17331.4	蜂窝织炎性	1	0	80	0	120	1	1	14.9219	40	72	1	18	85	0.02	144	576	20.9	12	0	0
男	9	11	17408.5	蜂窝织炎性	1	0	84	0	24	1	0	19.6587	39.2	20	0	26.08	93.1	0	10.58	255	12	9	1	1
男	9	11	17667.5	坏疽性	2	1	80	0	24	0	1	22.9814	38.3	12	0	19.44	80.4	0.15	172.65	422	25.5	8	1	0
男	9	10	18819.1	坏疽性	2	1	105	0	24	0	1	23.39	38.9	80	0	23.84	91.7	0	74.23	297	15.9	13	0	1
男	9	12	19250.4	蜂窝织炎性	1	0	70	0	12	1	0	16.409	38	16	0	14.21	89.7	0.1	17.01	354	4.7	9	1	0
女	9	21	19365.4	蜂窝织炎性	1	0	60	0	24	1	0	14.12	39.2	36	0	13.67	86.3	0.1	88.4	294	13.6	13	0	1
女	9	20	24441.4	坏疽性	2	1	104	0	96	1	1	12.64	39	48	0	8.72	86	0	102.2	229	13.1	0	0	1
男	10	24	46920	蜂窝织炎性	1	0	97	1	72	1	1	20.0288	39.4	8	0	13.72	84.6	0.1	194.59	446	71	14	0	1
女	10	5	12533.7	蜂窝织炎性	1	0	51	1	48	1	1	19.3237	38.6	16	1	27.83	91.8	0	38.97	253	9.6	12	1	0
女	10	9	12797.3	蜂窝织炎性	1	0	122	1	96	1	0	20.1638	37.4	12	1	18.33	84	0.01	139.09	343	19.1	13	1	0
女	10	6	13129.4	坏疽性	2	1	90	1	48	0	1	15.2637	37.5	8	1	12.42	88.7	0	77.4	234	24	14	1	0
男	10	12	16913.8	蜂窝织炎性	1	0	60	1	48	1	1	15.451	38.6	20	0	8.18	89.8	0	133	276	19	14	1	0
男	10	4	10010.1	蜂窝织炎性	1	0	44	0	24	0	1	14.2661	36.6	0	1	13.18	68.7	0.7	14.72	362	7.1	10	0	0
女	10	4	10349.5	蜂窝织炎性	1	0	85	0	12	1	0	15.3061	37	0	0	11.48	71.4	0.3	2.71	215	14.4	6	0	1
男	10	4	10354.6	蜂窝织炎性	1	0	40	0	24	0	0	16.8919	36.8	0	1	12.94	75.5	0.52	3.86	325	10.8	11	1	0
男	10	4	10393.2	蜂窝织性	1	0	40	0	12	0	0	19.8373	36.8	0	0	12.6	83	0.19	4.6	276	10.6	6	0	0
男	10	5	10520.9	蜂窝织炎性	1	0	35	0	7.008	1	0	16.67	36.8	0	0	14.35	82.7	0.15	2.5	347	8	10	0	0
女	10	5	10743.5	蜂窝织性	1	0	85	0	24	1	0	13.5481	36.9	0	0	16.83	80.8	0.02	20.94	313	11.3	7	0	0
男	10	4	10804.7	蜂窝织炎性	1	0	33	0	48	1	1	16.0447	37	0	1	14.03	82	0	7.68	360	11.5	8	0	0
女	10	4	10813.2	蜂窝织炎性	1	0	35	0	9	1	1	14.7959	39	32	0	17.99	90	0	1.2	327	11.8	8	1	0
男	10	4	10889.4	蜂窝织炎性	1	0	50	0	5.76	0	0	22.6429	37.5	0	0	21.76	82.2	1.1	4.14	292	7	9	0	0
男	10	5	10944.3	蜂窝织炎性	1	0	40	0	5.76	1	0	20.9702	37.5	0	0	12.65	89.7	0.2	2.33	281	7.7	14	0	0
男	10	4	10974.3	蜂窝织炎性	1	0	40	0	9.6	1	0	18.4067	37.5	0	0	19.13	83.2	2	0.5	270	10.7	8	0	0
男	10	6	11105.8	蜂窝织炎性	1	0	35	0	12	1	0	14.348	37.5	84	0	17.54	88.4	0	34.1	293	13	8	0	0
女	10	5	11160.3	蜂窝织炎性	1	0	35	0	24	1	0	14.8086	39.1	40	0	17.49	86.2	0	13.17	303	5.8	11	1	0
女	10	7	11239.8	蜂窝织炎性	1	0	35	0	48	0	0	16.4444	37.5	16	0	13.61	70.1	0.7	62.7	270	28.4	12	0	0
男	10	7	11411	蜂窝织炎性	1	0	70	0	12	0	0	24.7576	38.7	8	0	10.27	69.3	0.05	6.52	366	10.3	9	0	1
女	10	7	11435.6	蜂窝织炎性	1	0	68	0	96	0	1	24.8	37.2	4	0	8.06	73.7	0.04	198.81	362	8.5	9	1	0
女	10	5	11529.1	蜂窝织炎性	1	0	32	0	24	0	0	15.8163	37	0	0	10.13	74.8	0.05	6.6	282	14.5	8	0	1
男	10	6	11533.3	蜂窝织炎性	1	0	55	0	12	1	1	16.8889	40.1	56	1	19.68	92.5	0	7.55	318	11.2	13	0	0
男	10	4	11560	蜂窝织炎性	1	0	55	0	48	1	1	14.5978	36.5	0	0	19.91	83.1	0.08	54.7	355	7.1	10	0	0
男	10	4	11575.5	蜂窝织炎性	1	0	45	0	72	1	0	14.5804	37.6	8	0	14.03	84	0.2	2.36	325	24.4	11	1	0
男	10	7	11577.9	坏疽性	2	1	58	0	48	1	0	14.61	37.5	16	0	11.24	85.9	0	35.5	185		8	0	1
女	10	6	11581.3	蜂窝织炎性	1	0	45	0	24	0	1	14.5679	37	0	0	10.31	80.5	0.01	3.85	135	7.4	12	1	0
男	10	5	11596.4	蜂窝织炎性	1	0	40	0	24	0	0	18.7245	37.7	16	1	46.95	93.3	0	5.7	298	12.3	6	0	0
女	10	5	11603.8	蜂窝织炎性	1	0	25	0	12	0	0	18.96	37.3	32	0						4	9	0	1
男	10	4	11661.2	蜂窝织炎性	1	0	40	0	4.008	0	0	23.75	36.4	0	0	15.16	85	0.05	5	277	8.3	9	0	0
男	10	5	11685	蜂窝织炎性	1	0	45	0	24	0	0	18.692	37.7	0	0	13.63	78.6	0.8	34	386	7.7	12	0	1
男	10	5	11685.4	蜂窝织炎性	1	0	50	0	48	0	0	20.4444	37.5	0	0	9.2	48.5	4.7	29.2	283	9.9	12	0	0
男	10	5	11694.3	化脓性	1	0	40	0	7.2	0	0	11.72	38.3	8	0	18.64	85.1	0.06	2.26	304	11.1	8	0	1
女	10	6	11734	蜂窝织炎性	1	0	35	0	12	1	0	15.3254	37.4	36	0	17.97	92.5	0	5.16	285	16	8	0	0
男	10	5	11820.8	蜂窝织炎性	1	0	50	0	4.008	0	0	17.2024	36.8	0	0	15.16	89.6	0	9.74	289	8.3	8	0	0
女	10	4	11885.8	蜂窝织炎性	1	0	40	0	12	1	0	23.17	38.3	20	0	15.74	89.2	0.01	1.03	361	6.4	9	0	1
男	10	6	11898.5	蜂窝织炎性	1	0	90	0	24	1	0	16.9581	37.5	24	1	16.61	80.9	0.1	9.61	295	9.9	14	0	1
男	10	6	11936.1	坏疽性	2	1	25	0	24	1	0	21.39	37.5	88	1	15.95	88.4	0.1	285	285		10	0	1
男	10	6	11942.1	化脓性	1	0	30	0	12	0	0	15.8443	37.5	0	0	19.5	89.4	0.1	99	342	7.5	9	0	1
男	10	6	12054.5	蜂窝织炎性	1	0	85	0	12	1	0	17.38	37.2	0	0	19.57	94.4	0.1	2.58	352	21.7	11	1	1
男	10	7	12066.8	坏疽性	2	1	75	0	24	1	1	18.107	39.6	8	0	16.21	94.5	0	51.49	185	8.6	12	0	0
男	10	5	12097.5	蜂窝织炎性	1	0	44	0	12	0	1	16.7604	36.6	0	1	14.07	94	0.01	0.5	379	7.1	7	0	0
男	10	7	12119.3	坏疽性	2	1	58	0	24	1	1	20.2546	39.6	8	0	22.18	89.1	0	65.49	368	17.7	7	1	0
男	10	5	12157.9	蜂窝织炎性	1	0	30	0	48	1	0	14.05	37.3	4	1	24.96	90.3	0	39.95	312	32.8	12	0	0
女	10	8	12175	蜂窝织炎性	1	0	45	0	24	0	0	20.94	37	12	0	10.12	56.5	2.6	5.82	266	11.5	11	1	1
女	10	6	12292.4	蜂窝织炎性	1	0	50	0	48	1	0	16.1712	37.6	0	0	6.05	57.7	0.3	23	247	17	8	0	1
女	10	5	12293.1	蜂窝织炎性	1	0	57	0	24	0	0	12.74	37.5	48	0	11.22	86.1	0.3	34	316	12.7	8	1	1
男	10	5	12373.7	蜂窝织炎性	1	0	45	0	24	1	0	16.9043	39.8	0	1	28.81	93.2	0	19.1	218	21.9	14	0	0
男	10	6	12384.1	蜂窝织炎性	1	0	40	0	24	1	0	16.6658	37.5	100	0	18.56	89.3	0	5.94	345	28.5	8	1	0
女	10	7	12407.7	蜂窝织性	1	0	50	0	48	1	1	16.6636	37.6	8	0	13.33	87.5	0	90.92	200	20.8	10	0	0
女	10	5	12435.4	蜂窝织炎性	1	0	65	0	72	1	1	12.4351	39.2	12	1	23.76	90.3	0	27.21	276	16.3	9	0	0
男	10	6	12491.6	化脓性	1	0	70	0	24	0	0	14.9219	37.5	48	0	13.46	71.5	0.6	1.1	273	6.4	11	0	0
男	10	9	12602.5	化脓性	1	0	40	0	12	1	0	16.1506	37.5	32	0	17.86	92.4	0.1	0.5	271	7.2	11	0	0
男	10	7	12656.5	蜂窝织炎性	1	0	65	0	24	0	0	26.9579	37.2	8	0	20.36	86.4	0.1	130.61	266	20.5	11	0	0
男	10	5	12678.8	蜂窝织炎性	1	0	45	0	16.992	1	0	21.4573	37.2	4	0	10.89	71.2	0.04	12.2	269	12.2	14	0	0
女	10	4	12682.1	坏疽性	2	1	35	0	24	1	0	16.3161	36.5	0	0	16.78	81.2	0.01	10.56	224	16.9	10	1	0
女	10	7	12748.1	蜂窝织炎性	1	0	75	0	48	0	1	17.9626	38.6	36	1	21.03	92.9	0	49.2	256	22.8	13	1	0
男	10	5	12764.5	蜂窝织炎	1	0	20	0	24	1	0	15.17	37	0	1	15.84	78.8	0.03	54.53	289	19.5	10	0	1
男	10	8	12771.3	蜂窝织炎性	1	0	60	0	24	0	0	24.9726	37.5	8	0	14.78	84.2	0.4	39.4	248	11.4	14	1	1
女	10	7	12830.8	蜂窝织炎性	1	0	80	0	48	1	0	16.4609	37.8	4	0	20.02	86.9	0	18.61	309	14	9	0	0
男	10	7	12873.4	蜂窝织炎性	1	0	40	0	24	0	0	15.8164	37.5	20	1	14.72	84.9	0.1	28.32	183	22.2	11	1	0
男	10	11	12902	蜂窝织炎性	1	0	55	0	24	0	1	17.3539	40.1	76	0	21.6	99.9	0	57.68	352	15.3	11	1	0
男	10	7	13030.8	蜂窝织炎性	1	0	45	0	24	0	0	18.9036	37.4	0	0	19.88	88.6	0.1	17	188	9.3	10	1	0
男	10	8	13167	蜂窝织炎性	1	0	155	0	24	0	1	20.67	37.4	8	0	10.92	72.4	0.31	62.92	271	7	14	0	1
男	10	5	13454.3	坏疽性	2	1	40	0	24	0	0	16.9147	37.5	0	0	21.16	82.3	0.6	11.6	368	4.6	14	0	0
男	10	8	13465.9	坏疽性	2	1	50	0	9.6	0	0	16.3265	37.5	4	0	12.78	89.7	0	0.5	223	9	8	0	0
男	10	7	13500.1	蜂窝织炎性	1	0	50	0	48	1	0	13.9069	37.8	12	0	23.74	90.5	0.03	99.58	315	16.3	13	1	1
男	10	6	13503.9	坏疽性	2	1	115	0	48	0	0	13.9371	37.1	16	0	15.64	85.8	0.04	89.41	284	12.9	9	1	1
男	10	6	13577.5	蜂窝织炎性	1	0	45	0	6	0	1	28.6596	37.6	16	1	21	81	0.4	19	416	9.7	10	1	0
男	10	7	13614.4	蜂窝织炎性	1	0	50	0	24	1	1	18.1085	37.5	0	0	11.76	85.2	0.3	16.91	221	13.5	13	1	0
男	10	7	13670.9	蜂窝织炎性	1	0	33	0	24	1	1	11.97	36.7	0	1	18.12	82.1	0.01	52.14	254	16.8	9	1	1
男	10	7	13718.9	蜂窝织炎性	1	0	110	0	72	0	0	14.3027	37.5	0	0	16.78	86.8	0.1	35.86	723	8.5	17	1	0
女	10	6	13737.7	蜂窝织炎性	1	0	60	0	24	1	0	17.5431	37.9	8	0	20.69	90.1	0	1	234	18.2	9	0	1
男	10	8	13787.4	坏疽性	2	1	63	0	72	0	0	11.69	36.8	0	1	14.07	84	0.01	171	310	15.2	9	0	1
男	10	7	13840.3	坏疽性	2	1	80	0	12	1	0	19.5487	38.9	24	1	16.86	90.9	0	47.48	242	12.2	10	0	1
男	10	9	13867.6	蜂窝织炎性	1	0	105	0	12	0	0	25.523	37.8	32	0	13.79	74.4	1.3	12.27	305	10.1	17	1	1
男	10	7	13927.8	坏疽性	2	1	55	0	24	1	1	17.43	37.8	4	0	25.33	90.9	0	68.23	346	14.6	13	0	0
男	10	4	13936.2	蜂窝织炎性	1	0	50	0	24	1	0	16.4448	36.6	0	0	14.81	85.1	0.02	9.62	250	16.3	7	1	0
男	10	7	14058	蜂窝织炎性	1	0	55	0	48	0	0	23.3275	37.5	28	0	14.62	85	0.1	42	411	14.9	12	0	0
女	10	10	14129.4	蜂窝织炎性	1	0	50	0	24	1	1	23.7827	38.5	56	1	11.53	79.3	0	10.5	278	13.9	12	1	0
男	10	7	14206.5	蜂窝织炎性	1	0	30	0	48	1	0	17.6457	37.5	4	0	4.57	52.8	3.9	7.55	369	12.3	7	1	0
男	10	9	14296.3	坏疽性	2	1	70	0	48	1	0	21.48	39	14	0	10.94	91.1	0	50	277	22.8	13	0	1
男	10	7	14299.1	蜂窝织炎性	1	0	55	0	24	0	0	14.9346	38.2	0	1	14.87	89.4	0.1	5.2	266	16.7	10	0	0
女	10	7	14327	蜂窝织炎性	1	0	70	0	48	1	1	15.3837	36.8	0	0	13.92	76	0.05	102.69	353	4.9	12	0	0
女	10	9	14423.7	蜂窝织炎性	1	0	100	0	24	0	0	34.2188	38	24	1	14.39	86.8	0.1	17.48	274	9.7	17	0	1
男	10	7	14486.2	蜂窝织炎性	1	0	45	0	24	1	1	11.76	37.6	12	0	17.73	87.2	0	153.8	439	13.1	12	0	1
男	10	11	14556.8	蜂窝织炎性	1	0	70	0	24	1	1	15.5752	39	72	0	9.47	86.7	0.3	128.55	368	26.8	12	0	0
男	10	10	14578.1	蜂窝织炎性	1	0	60	0	96	0	0	15.322	37.5	24	0	10.98	74.2	0.2	54.7	305	9.8	9	1	0
男	10	7	14586	坏疽性	2	1	45	0	48	1	0	15.22	37.5	8	0	18.61	84	0	63.29	270	19.1	11	0	0
男	10	7	14783.7	蜂窝织炎性	1	0	62	0	48	0	1	24.5978	38.2	2	0	20.17	84.6	0.01	71.68	429	11.7	12	0	0
男	10	8	14801.2	蜂窝织炎性	1	0	169	0	24	0	0	24.49	37.8	4	0	17.45	71.3	0.3	59.8	417	8	12	0	1
男	10	9	14870.2	坏疽性	2	1	45	0	48	1	1	24.86	37.6	8	0	18.65	84.6	0.31	89.37	287	14.2	18	0	1
男	10	8	14952.4	坏疽性	2	1	50	0	24	0	0	14.9245	36.9	0	0	10.98	86.7	0.04	8.94	345	3.9	8	0	0
男	10	8	15030	坏疽性	2	1	89	0	24	1	0	24.03	37.3	40	0	21.52	89.3	0	44.66	301	11.1	15	1	1
男	10	9	15036	坏疽性	2	1	50	0	24	0	0	20.7789	38.1	24	1	17.69	92.5	0	62.62	368	10.9	10	1	0
男	10	10	15183.9	蜂窝织炎性	1	0	65	0	24	1	1	18.3673	37.3	28	0	20.58	88.3	0	32.77	159	16.1	13	1	1
女	10	8	15287.3	坏疽性	2	1	40	0	48	0	1	12.94	39.6	76	1	11.37	87	0.02	57.69	244	26.4	11	0	1
女	10	7	15346.2	坏疽性	2	1	90	0	48	1	1	17.5668	39.2	20	0	9.52	90.3	0.01	29.27	193	11.3	10	0	0
男	10	15	15468.2	蜂窝织炎性	1	0	70	0	24	1	1	19.7863	39	132	0	19.14	92.7	0	6.68	298	20.3	10	0	0
男	10	10	15606.1	坏疽性	2	1	60	0	72	1	0	24.64	38.5	4	0	28	85.2	0.1	21	288	39.5	10	1	1
女	10	9	15646.7	蜂窝织炎性	1	0	55	0	72	1	1	21.4844	37.8	32	0	17.62	89.8	0.06	236	213	22.1	13	0	1
男	10	9	16162.3	坏疽性	2	1	68	0	24	1	1	20.91	37.7	20	0	12.18	89	0	64.29	331	27		1	1
女	10	13	16321.1	蜂窝织炎性	1	0	107	0	72	1	0	16.3397	37.5	156	1	16.69	81.9	0	44.6	282	11	14	0	1
男	10	10	16361.3	坏疽性	2	1	100	0	24	1	0	18.5479	37.7	0	0	14.45	87.1	0.2	30	247	11	18	0	0
男	10	9	16549.7	蜂窝织炎性	1	0	68	0	48	1	0	15.8699	39.5	20	1	19.26	88.6	0	113.83	290	11.3	15	0	0
男	10	10	17178.5	坏疽性	2	1	100	0	24	0	1	20.804	40.2	36	0	18.42	86.5	0	56.66	273	15.3	11	1	0
男	10	16	17700.5	坏疽性	2	1	60	0	120	1	1	13.2036	37.6	120	1	15.51	71.8	0.17	8.61	656	8.6	12	1	0
男	10	8	20704.8	化脓性	1	0	45	0	24	1	1	14.9128	37.6	36	0	27.89	88.7	0	69.01	459	21	11	0	0
男	10	18	24704	坏疽性	2	1	80	0	12	0	1	24.83	39.2	48	0	23.05	91.9	0.01	129.3	184	8	13	1	1
男	11	5	10679.3	单纯性	1	0	15	1	168	1	0	16.8919	37.7	8	0	8	54.5	0.44	2.64	322	6.3	7	0	1
女	11	5	11599.2	蜂窝织炎性	1	0	55	1	24	1	0	22.279	37	0	0	16.07	80.6	0.2	21.95	322	10.6	11	0	0
男	11	12	15879.9	蜂窝织炎性	1	0	122	1	120	1	0	13.3233	37.7	4	0	17.92	80.8	0.1	63.7	245	23.7	10	0	1
女	11	9	15935.1	化脓性	1	0	42	1	96	0	0	19.122	37.5	40	0	12.99	83.4	0	143.1	304	10.7	11	1	1
女	11	9	17482.6	蜂窝织炎性	1	0	90	1	96	1	1	18.87	38.6	56	0	17.17	95.3	0	109.3	302	7.6	8	1	1
男	11	5	10078.6	蜂窝织炎性	1	0	31	0	24	0	1	16.2278	38.9	18	0	20.42	86.8	0.02	28.34	290	13.3	12	1	0
女	11	5	10275.9	蜂窝织炎性	1	0	41	0	48	0	0	16.3658	36.5	0	0	5.87	63.6	0.06	13.36	259	13.6	8	0	0
男	11	5	10620.4	蜂窝织炎性	1	0	62	0	24	1	0	16.8032	37.6	8	1	19.45	88	0	47.63	345	29.1	9	0	0
男	11	6	10722.2	蜂窝织炎性	1	0	50	0	48	1	0	16.49	37.4	12	0	15.93	89.3	0.01	2.75	330	10.3	12	1	0
男	11	5	10864.7	蜂窝织炎性	1	0	41	0	24	0	0	22.9826	37.5	0	0	10.4	62	0.9	15	421	9.4	9	1	1
女	11	5	11040.4	蜂窝织炎性	1	0	24	0	12	0	1	24.71	38.4	4	0	15.54	90.2	0.02	5.05	173	11.2	10	0	1
男	11	3	11107.7	蜂窝织炎性	1	0	44	0	24	0	0	20.5499	37.5	8	0	18.28	83.3	0.2	27.3	282	12.7	14	0	0
女	11	5	11144.9	蜂窝织炎性	1	0	49	0	12	1	0	16.7071	37.8	12	0	15.57	91.3	0	4.1	314	11.9	11	0	1
男	11	4	11153.1	蜂窝织性	1	0	50	0	24	1	0	16.9	37.1	4	0	18.7	90.6	0.07	10.8	317	11.9	12	0	1
男	11	5	11237.1	蜂窝织炎性	1	0	35	0	48	0	0	14.0682	37.1	4	0	21.43	93.8	0	1.44	256	11	10	0	1
男	11	6	11348.6	蜂窝织炎性	1	0	39	0	24	0	0	15.0676	37	4	0	6.59	56.8	1.2	9.2	273	15	10	0	1
男	11	5	11390.8	蜂窝织炎性	1	0	35	0	24	1	0	22.6409	37	0	0	17	75	0	13	245	14.2	7	1	0
男	11	4	11504.3	蜂窝织炎性	1	0	65	0	48	0	0	20.3594	36.7	0	0	11.7	81.3	0.03	0.5	233	3.1	9	0	1
男	11	6	11534.9	蜂窝织炎性	1	0	35	0	24	0	0	15.7651	37.5	4	0	15.91	76.4	0.5	63.17	255	13.4	10	0	0
男	11	4	11601	蜂窝织炎性	1	0	77	0	24	1	1	16.6597	38.3	16	0	20.5	87.9	0.01	32	344	17.6	12	1	0
男	11	5	11601.3	蜂窝织炎性	1	0	60	0	24	0	0	23.77	37.7	16	0	19.55	80.9	0.5	4.6	327	17.3	10	0	1
男	11	4	11604.9	蜂窝织炎	1	0	55	0	48	0	1	17.2291	37.7	8	0	15.07	78.5	0.2	37.75	302	37.2	8	1	0
男	11	5	11651.3	蜂窝织炎性	1	0	43	0	24	0	0	17.5173	36.6	0	0	17.2	75.5	0.26	23.4	298	12.5	11	0	0
女	11	4	11739.2	蜂窝织炎性	1	0	70	0	48	0	0	23.71	37.8	16	1	20.61	87.2	0	59.87	310	30.3	10	0	0
男	11	5	11840.8	蜂窝织炎性	1	0	50	0	12	0	0	20.0224	37.5	8	0	10.37	75.5	0.6	1.08	230	17.4	12	0	0
男	11	5	11851.6	蜂窝织炎性	1	0	27	0	6	1	0	24.24	37.4	20	0	13.21	89.7	0	1.11	219	7.1	9	0	1
男	11	6	11867	蜂窝织炎性	1	0	40	0	48	0	1	15.9417	37	0	1	14.4	72.6	0.11	0.5	255	5.3	7	0	0
男	11	6	11906.7	蜂窝织炎性	1	0	45	0	72	1	1	25.721	37.1	4	0	17.64	91.5	0	4.92	561	9.3	8	1	1
男	11	8	12087.6	蜂窝织炎性	1	0	65	0	12	1	1	16.4609	38.6	12	0	15.71	89.4	0.01	0.51	361	9.9	12	0	0
女	11	8	12119.9	坏疽性	2	1	90	0	48	1	1	14.1652	36.8	0	1	36.25	90.4	0.01	18.7	381	26	12	1	0
男	11	5	12158.1	蜂窝织炎性	1	0	40	0	24	0	1	13.6926	36.8	0	0	19.09	78.4	0.09	1.82	227	11.6	8	1	0
男	11	7	12359.5	蜂窝织炎性	1	0	65	0	7.92	1	0	13.9369	37.5	24	0	16.61	93.2	0.3	4.88	248	15.6	11	0	1
男	11	7	12365.7	蜂窝织炎性	1	0	60	0	12	1	0	18.7305	37.5	4	1	11.24	70.5	2.1	0.5	303	12.1	8	0	1
男	11	7	12414.7	蜂窝织炎性	1	0	58	0	9	1	0	24.5312	37	0	0	15.2	83	0.2	8.79	227	14	13	0	1
男	11	5	12432.4	蜂窝织炎性	1	0	45	0	120	0	0	16.57	37	0	0	16.19	91.2	0	13	341	14.7	7	1	1
男	11	5	12472.8	蜂窝织炎性	1	0	77	0	24	1	0	18.8672	37.6	4	0	12.68	90.5	0.4	0.5	300	12.1	10	1	0
男	11	7	12488.8	化脓性	1	0	45	0	12	0	0	15.1506	37.7	4	0	19.74	93.9	0	3	270	15.3	7	0	0
男	11	6	12509.7	蜂窝织炎性	1	0	28	0	24	0	0	22.067	37.1	2	0	16	84	0.02	7.79	220	16.6	8	0	1
女	11	5	12607.9	蜂窝织炎性	1	0	80	0	24	0	0	24.63	37.6	0	0	11.14	74.6	1.1	10.8	373	5.2	9	0	1
女	11	6	12636.3	蜂窝织炎性	1	0	65	0	24	1	0	15.09	38.2	20	0	18.81	85.8	0.1	31.8	336	19.7	12	0	1
女	11	7	12671.2	蜂窝织性	1	0	95	0	12	0	1	19.84	38.8	24	0	9.82	76.8	0	14.63	247	9.5	12	0	1
男	11	5	12738	坏疽性	2	1	70	0	12	1	0	24.79	36.7	0	0	16.18	90.9	0	42.03	279	15	13	0	1
男	11	8	12872.2	坏疽性	2	1	55	0	72	0	0	22.09	39.5	36	0	16.48	85	0.01	134.15	253	34.6	10	1	0
男	11	8	12947.7	蜂窝织炎性	1	0	40	0	24	0	0	24.9657	37.5	8	0	15.8	74.7	0.9	42	414	17	7	1	0
女	11	7	13046	蜂窝织型	1	0	50	0	24	1	1	22.3933	37	0	1	19.9	76.8	0.25	5.26	299	15.7	11	1	0
男	11	8	13088	蜂窝织炎性	1	0	57	0	24	1	0	19.8286	39.4	12	0	17.69	88.8	0	11.69	267	12.9	8	0	0
男	11	6	13316	蜂窝织炎性	1	0	40	0	48	0	0	19.45	37.3	12	0	12.41	77.5	0.03	83.12	202	21.6	14	0	0
男	11	9	13324.8	蜂窝织炎性	1	0	40	0	6	1	1	19.4	37.4	12	0	19.7	91.1	0	2.3	295	11.3	8	0	1
女	11	8	13440.1	坏疽性	2	1	130	0	72	1	1	18.3537	39	20	1	28.39	83.4	0	89.34	152	23.2	16	1	0
女	11	7	13571.8	蜂窝织炎性	1	0	94	0	48	1	0	21.3675	39.8	80	1	19.05	91.2	0.1	79.81	246	14.5	10	0	1
女	11	7	13929.2	坏疽性	2	1	75	0	12	0	0	14.39	38.9	48	1	16.21	89.2	0	10.84	259	30.6	9	0	1
男	11	9	14001.8	坏疽性	2	1	116	0	24	1	0	32.7617	37.6	8	0	17.04	77.2	0	24.45	345	8.2	8	0	0
女	11	6	14013.3	蜂窝织炎性	1	0	45	0	48	1	0	20.1257	37.5	24	0	15.09	92.3	0.1	3.39	178	25.3	11	1	0
男	11	9	14191.4	坏疽性	2	1	40	0	24	1	1	20.6897	38.5	24	0	26.76	89.4	0	25.26	390	32.7	11	1	1
女	11	6	14295.1	蜂窝织炎	1	0	48	0	48	1	1	13.5164	36.6	0	0	13.38	91.9	0.04	135.04	415	32.6	11	0	0
男	11	9	14485.3	单纯性	1	0	45	0	12	0	1	16.8887	36.7	0	0	13.8	83.5	0.06	9.7	253	8.4	7	0	0
女	11	7	14498.5	蜂窝织炎性	1	0	82	0	24	0	0	18.8243	38.1	12	0	13.05	85	0.1	0.5	345	25.3	7	0	1
女	11	9	14626.2	坏疽性	2	1	80	0	96	1	0	20.1873	39.2	40	0	14.78	84.9	0.06	9.78	257	12.3	12	1	0
女	11	9	14631.1	坏疽性	2	1	75	0	12	0	1	27.76	37.3	8	1	20.68	72.2	0.6	0.6	513	12.5	0	0	0
男	11	8	14757.4	坏疽性	2	1	32	0	12	0	0	22.79	39.2	12	0	12.58	85.1	0.07	15.01	320	17.4	10	0	1
男	11	9	14805.7	蜂窝织炎性	1	0	65	0	96	0	1	11.9613	37.5	4	0	6.01	57.4	0.06	47.08	227	12.3	12	0	0
男	11	9	14893.7	蜂窝织炎性	1	0	70	0	48	1	0	21.5188	37.5	18	0	15.93	82.3	0.1	75	261	19.6	13	1	0
女	11	10	14970.6	蜂窝织炎性	1	0	72	0	12	1	0	14.2	38.3	72	0	10.6	73.8	1.2	0.5	309	17.6	13	0	1
女	11	9	15139.5	坏疽性	2	1	50	0	24	1	0	16.24	41	52	1	23	92	0	65	200	20.9	12	1	1
男	11	5	15162	蜂窝织炎性	1	0	35	0	10.008	0	0	22.1429	36.9	0	0	18	92.1	0.03	43	378	14	10	0	1
男	11	10	15196.9	蜂窝织炎性	1	0	80	0	48	1	0	17.1225	37.5	68	0	11.34	79.3	1	15.6	347	7.1	10	0	1
女	11	9	15263.1	坏疽性	2	1	38	0	72	1	0	20.3	38.3	8	1	19.41	87.7	0.09	224.93	360	7.9	12	1	1
男	11	5	15313.2	蜂窝织炎性	1	0	30	0	72	0	1	14.2661	37.5	12	0	9.11	66	0.12	14.58	279	8.5	9	0	0
男	11	8	15341.1	蜂窝织炎性	1	0	88	0	72	1	1	14.27	37.7	36	0	18.07	85.7	0	84.7	188	26.4	8	0	1
男	11	5	15379.2	蜂窝织炎性	1	0	30	0	12	0	0	14.2	37.9	36	0	12.29	79.6	0	3.71	306	17	11	0	1
男	11	7	15696.8	蜂窝织炎性	1	0	60	0	72	1	0	24.0796	38.1	4	0	21.86	78.8	0	15.09	356	6.2	7	0	1
女	11	10	15773	蜂窝织炎性	1	0	115	0	48	1	0	12.83	40	8	0	17.49	83	0	32	247	14.3	7	1	1
男	11	9	15939.6	坏疽性	2	1	70	0	48	1	0	28.6579	39.2	4	0	18.3	90.8	0	55.89	202	13.5	11	0	0
男	11	9	16077.6	蜂窝织炎性	1	0	60	0	48	0	0	25.3125	37.5	24	0	21.37	93.2	0.2	121	293	11.4	11	0	0
男	11	8	16338.9	蜂窝织炎性	1	0	130	0	12	1	0	23.9463	37.9	20	0	16.15	92.6	0	20.7	303	17.3	11	0	1
男	11	7	16399.7	化脓性	1	0	30	0	24	1	0	18.45	37	0	1	11.61	67	0.21	1.06	279	11.2	11	0	0
男	11	7	16500.4	坏疽性	2	1	60	0	72	1	1	13.8846	37.6	4	1	23.68	91.5	0	8.56	299	10.7	10	0	1
女	11	13	17097.9	蜂窝织炎性	1	0	59	0	48	1	0	18.2615	40.2	36	1	20.11	91.1	0	31.75	394	20.8	11	1	0
男	11	9	17115	蜂窝织炎性	1	0	95	0	96	1	1	15.52	37.3	8	0	16.68	88.8	0	62.4	273	10.2	8	0	1
男	11	14	17533.4	坏疽性	2	1	155	0	144	1	1	19.9943	37.5	4	1	23.21	76.1	0.2	101.57	291	3.5	16	1	0
男	11	12	18389.7	坏疽性	2	1	42	0	48	1	0	17.7778	37.5	12	1	16.26	81.9	0.6	213.2	116	14	9	0	1
男	11	11	18543	坏疽性	2	1	85	0	120	1	1	16.6659	38.7	8	0	12.42	85.5	0.28	80.16	235	8.5	9	0	0
男	11	9	19386.5	坏疽性	2	1	85	0	48	1	0	28.2284	40.8	56	1	16.78	86.6	0.4	89.66	337	20.9	12	0	1
女	11	12	23469.7	坏疽性	2	1	105	0	48	1	1	15.06	40	52	0	13.36	91.7	0.09	23.74	251	12.3	15	1	0
男	12	6	14232.9	蜂窝织炎性	1	0	36	1	24	1	0	15.91	39.6	40	0	6.68	85.9	0	70.45	296	20.6	12	0	1
女	12	10	15905.4	化脓性	1	0	60	1	96	1	0	24.74	37.5	40	0	16	91.2	0	4	315	12.3	18	1	1
女	12	15	19503.6	坏疽性	2	1	90	1	144	1	1	16.6175	37.3	8	0	12.67	78.7	0.12	32.17	239	6.2	9	1	0
男	12	5	10167.2	蜂窝织性	1	0	63	0	12	1	0	19.8141	37.7	4	0	14.28	86.6	0	14.69	214	25.8	12	0	0
男	12	5	10674.3	蜂窝织炎性	1	0	30	0	336	0	0	20.8303	37.5	0	0	10.88	49	8.2	0.5	376	3.8	6	0	1
女	12	4	10738.5	蜂窝织炎性	1	0	35	0	24	0	0	17.5781	37.5	16	0	7.66	63.1	2.5	0.66	224	7.8	10	0	0
男	12	3	11047.9	蜂窝织炎性	1	0	58	0	7.008	1	0	23.55	36.6	0	0	12.46	83.3	0.21	0.5	222	6.8	12	1	0
男	12	3	11080.4	蜂窝织性	1	0	50	0	24	1	0	25.4987	37	0	0	6.7	60.4	0.11	22.91	336	9.9	10	0	1
男	12	4	11102.9	蜂窝织炎性	1	0	51	0	24	1	1	21.2306	36.6	0	0	21.85	92.1	0	0.5	375	9.5	15	1	0
女	12	5	11123.6	蜂窝织炎性	1	0	40	0	6	1	0	13.3333	37.9	0	0	9.63	81.1	0.4	46	239	7.2	8	1	1
男	12	5	11146.7	蜂窝织炎性	1	0	35	0	12	0	1	21.68	37.5	22	1	12.17	78.2	0.07	1.99	262	10.6	8	0	1
女	12	5	11182.3	蜂窝织炎性	1	0	62	0	12	1	1	20.0499	39.3	16	0	19.78	87.4	0	0.56	285	13.7	9	0	0
女	12	5	11279.1	蜂窝织炎性	1	0	59	0	24	1	1	17.998	36.7	0	0	13.64	82.7	0.03	7.3	301	10.8	14	1	0
男	12	4	11283.9	蜂窝织炎性	1	0	28	0	24	1	0	14.8661	37.7	32	0	13.7	80.3	0.1	11.39	295	15.7	7	1	1
男	12	4	11294.5	蜂窝织炎性	1	0	35	0	24	1	0	13.26	37.3	16	1	18.66	90.6	0	0.48	298	8.2	7	0	1
男	12	5	11300.7	蜂窝织炎性	1	0	30	0	12	1	0	16.7347	37.2	4	0	13.84	88.6	0	2.49	242	8.5	10	0	0
女	12	6	11334	化脓性	1	0	70	0	7.008	1	1	15.1309	39.3	8	0	24.39	93	0	0.5	388	10.8	12	1	0
男	12	6	11457.7	蜂窝织炎性	1	0	50	0	24	0	0	19.1696	37.7	68	1	15.02	86.5	0.1	13.9	330	19.2	9	0	0
男	12	3	11654.7	蜂窝织炎性	1	0	45	0	7.92	1	0	18.75	37.2	8	0	20.24	88.7	0	3.51	297	13.4	8	0	0
男	12	6	11675.6	蜂窝织炎性	1	0	50	0	24	1	0	16.0145	38	28	0	15.42	86.7	0.1	0.5	300	24.6	11	0	1
男	12	5	11714.7	蜂窝织炎性	1	0	41	0	24	0	0	16.4868	37.5	56	1	14.92	87.6	0	0.5	249	10.3	9	0	0
男	12	6	11835.8	蜂窝织炎性	1	0	50	0	24	1	0	17.9688	37.6	12	0	16.76	84.2	0	17.28	210	26.7	13	1	0
男	12	7	11938.9	蜂窝织炎性	1	0	55	0	12	1	0	31.38	37.4	8	1	15.74	91.6	0	1.17	228	16	8	0	0
男	12	10	12026.5	蜂窝织性	1	0	80	0	72	0	1	20.83	38.8	20	0	11.36	85	0.07	39.04	340	4.3	13	1	0
男	12	6	12208.3	蜂窝织炎性	1	0	150	0	24	1	0	19.39	37.5	0	0	14.05	81.7	0.3	27.5	246	17	10	1	1
男	12	6	12219	蜂窝织炎性	1	0	30	0	12	1	0	13.16	37.7	0	0	15.79	95.3	0	0.5	246	8.9	13	1	1
男	12	6	12296.7	蜂窝织炎性	1	0	30	0	24	1	1	16.5306	37.8	12	0	14.1	88	0	2.3	275	41.8	8	1	1
男	12	8	12297.6	坏疽性	2	1	108	0	24	1	0	16.56	37.5	0	0	15.83	83.4	0.2	8.01	330	13.8	10	0	1
男	12	3	12538.4	单纯性	1	0	40	0	24	0	0	22.6409	37.8	0	0	10.01	58.3	2.7	0.5	323	3.7	7	0	0
男	12	6	12598.2	蜂窝织炎性	1	0	65	0	48	1	0	13.8407	39.7	64	0	17.2	94.5	0.1	41.13	242	15.4	14	1	0
男	12	6	12804.4	蜂窝织炎性	1	0	100	0	24	1	0	16.2278	37.5	8	0	22.13	88	0	24	356	16.8	13	1	1
女	12	6	13236.5	蜂窝织炎性	1	0	107	0	12	0	0	18.0662	37.8	60	1	20.59	85.5	0	0.5	292	7.7	9	1	1
男	12	6	13334.8	蜂窝织炎性	1	0	35	0	12	1	0	13.28	36.6	0	0	14.57	93.4	0.01	6.67	317	9.1	7	0	1
女	12	8	13449.9	坏疽性	2	1	55	0	24	1	0	19.1347	37.7	12	1	15.52	90.3	0.01	1.81	237	18.1	12	0	1
女	12	8	13494.6	蜂窝织炎性	1	0	80	0	48	0	0	15.5556	37.2	4	0	20.27	83.6	0.01	42.89	263	12.9	12	0	0
男	12	6	13512	蜂窝织炎性	1	0	75	0	9.6	1	0	22.49	37.4	0	1	17.46	93.6	0.1	0.73	254	7.4	10	0	1
男	12	10	13530.5	坏疽性	2	1	50	0	24	0	0	22.6304	37.5	84	1	13.61	80.1	0.1	37.94	169	37.4	14	1	0
男	12	7	13822.8	蜂窝织炎性	1	0	35	0	24	1	0	20.4	37.9	4	0	18.95	85.5	0	7.9	427	15.5	8	1	1
女	12	8	13891.9	化脓性	1	0	45	0	12	1	0	19.9219	38.4	22	0	14.34	81.9	0	3.84	186	13.9	10	1	0
男	12	5	13923	蜂窝织炎性	1	0	81	0	12	1	0	21.4536	37.5	8	0	13.86	92.5	0.02	1.04	349	8.1	18	1	0
男	12	10	14137.9	蜂窝织炎性	1	0	79	0	72	1	0	19.3962	38.5	24	0	23.88	82.8	0	85.88	200	30.7	8	1	0
女	12	8	14198.5	坏疽性	2	1	60	0	24	1	1	14.2687	39.2	72	1	18.51	83.4	0.02	12.41	328	16.5	12	1	0
男	12	6	14318.9	蜂窝织炎性	1	0	88	0	24	1	0	19.8347	37.5	0	0	15.39	89.6	0	7.02	258	10.7	11	1	0
女	12	6	14959.1	蜂窝织炎性	1	0	55	0	24	0	0	17.86	36.8	0	0	11.5	74.2	0.2	0.65	326	9.7	16	1	1
女	12	7	15425.9	蜂窝织炎性	1	0	130	0	96	1	1	15.2344	37	0	0	11.44	69.8	0.12	94.57	306	15	12	0	1
女	12	14	15768.1	坏疽性	2	1	45	0	48	1	0	15.0657	38.5	20	0	16.06	85.8	0	118.88	342	28.8	13	1	0
男	12	9	15770	蜂窝织炎性	1	0	61	0	24	1	0	22.63	40.4	76	0	19.18	89.6	0.07	72.96	200	18.7	13	0	1
男	12	11	15813	蜂窝织炎性	1	0	74	0	72	1	1	19.8528	37.8	16	1	13.12	87	0	126.3	306	38.8	7	0	0
女	12	8	16003.4	蜂窝织炎性	1	0	99	0	12	0	0	19.11	38.1	8	0	17.83	88.8	0.1	1.5	357	6.7	12	1	1
男	12	11	16383.2	坏疽性	2	1	120	0	48	0	1	18.3143	38.4	12	0	15.63	90.1	0.01	277.94	259	17.8	9	0	0
男	12	8	18052.8	蜂窝织炎性	1	0	200	0	72	0	0	17.4818	39	64	0	10.56	79.2	0.1	27.4	251	10.4	17	1	1
男	12	11	18323.6	坏疽性	2	1	88	0	12	1	1	14.8459	39.2	28	0	13.07	84.5	0.02	14.1	344	19.9	9	1	0
男	12	11	19596	蜂窝织炎性	1	0	100	0	48	0	1	20.8632	39	116	1	12.85	84.6	0	300.26	363	32.3	11	1	0
女	12	21	23337.1	坏疽性	2	1	75	0	72	1	1	19.4363	38.4	12	1	5.48	79.9	0.01	117.2	275	21.9	15	0	0
女	12	14	28815.2	蜂窝织炎性	1	0	125	0	120	0	1	16.8617	37.2	20	0	27.11	81	0.07	95.23	463	5.7	8	0	1
女	13	8	15365.9	坏疽性	2	1	134	1	72	0	1	24.7072	38.7	56	1	8.6	84.3	0.9	85.6	343	30.2	13	0	1
女	13	2	8934.9	单纯性	1	0	80	0	72	1	0	17.28	37.5	0	0	7.65	55.5	6.8	0.5	255	18.6	10	0	0
男	13	4	10426.1	蜂窝织炎性	1	0	30	0	24	0	0	14.7266	36.8	0	0	9.31	79	0.03	16.29	232	12.8	7	0	0
女	13	3	10544.6	蜂窝织炎性	1	0	40	0	36	0	1	15.4297	38.5	16	0	14.69	87.8	0	80	329	9.2	9	0	0
男	13	5	10713	蜂窝织炎性	1	0	36	0	24	0	0	15.5787	38.8	12	0	18.02	91.9	0	28.37	326	8.3	11	0	0
女	13	4	10750.6	蜂窝织炎性	1	0	35	0	12	1	0	17.2457	36.6	0	1	20.47	90.9	0.02	1.21	282	31.8	10	0	0
女	13	5	10764.7	蜂窝织炎性	1	0	45	0	7.92	1	0	15.0457	37.5	0	0	16.11	93.5	0	0.96	295	9.3	14	0	0
男	13	4	10857	蜂窝织炎性	1	0	40	0	48	1	0	15.4087	37.7	0	1	16.03	90.3	0	0.5	370	17.2	10	0	0
男	13	5	11189.9	蜂窝织炎性	1	0	33	0	24	0	0	16.0514	37	0	0	8.32	59.4	0.25	20.56	243	6.3	6	0	0
男	13	7	11248.4	蜂窝织炎性	1	0	20	0	12	0	0	13.9556	37.4	4	1	16.89	72.3	0.9	10.47	309	14.9	8	0	1
男	13	5	11310	蜂窝织炎	1	0	35	0	24	1	1	15.9035	36.9	0	1	13.92	78.9	0.01	20.3	293	7.9	7	0	0
女	13	4	11367.7	蜂窝织炎性	1	0	55	0	12	1	1	16.27	39.1	48	0	19.54	90	0	19.31	289	13.1	13	1	0
女	13	5	11415.7	化脓性	1	0	69	0	24	1	0	18.947	37	0	0	19.48	82.8	0.1	2.2	262	15.3	13	0	0
男	13	5	11445.2	蜂窝织炎性	1	0	38	0	12	0	0	18.72	37.1	8	0	11.18	77.1	0.12	1.83	233	8.9	11	0	0
男	13	7	11462.1	蜂窝织炎性	1	0	50	0	48	0	1	19.0039	38	32	1	15.59	73.8	0.31	25	301	4.9	12	0	0
男	13	4	11645.6	蜂窝织炎性	1	0	25	0	24	1	0	10.5882	37.4	20	0	18.23	87.8	0.17	5.47	241	14.2	15	0	1
男	13	5	11667.6	化脓性	1	0	67	0	24	0	0	24.28	37	0	1	9.69	67.2	0.19	58.14	198	28.6	7	0	1
女	13	6	11820.8	蜂窝织炎性	1	0	45	0	12	1	0	22.2213	37.8	0	0	17.52	82.9	0.1	7.9	276	17.6	9	0	0
男	13	6	11865	坏疽性	2	1	40	0	12	1	0	19.0039	37.5	52	0	15.32	93.2	0.2	5	253	14	10	0	0
男	13	5	11868.5	蜂窝织炎性	1	0	35	0	24	0	0	18.4423	37.2	4	0	9.82	62.4	0.11	21.02	279	13.4	6	0	1
女	13	5	11869.2	蜂窝织炎性	1	0	50	0	24	0	0	19.5312	36.8	0	0	21.7	87.8	0	24.7	273	35	6	1	0
女	13	5	12131.6	单纯性	1	0	85	0	48	0	0	18.0802	37.5	4	0	14.19	77.1	0.1	61.22	287	27.1	7	0	0
男	13	5	12389.8	蜂窝织炎性	1	0	55	0	12	0	0	19.2894	36.9	0	0	15.17	83.1	0.11	6.19	335	14.1	9	0	0
男	13	6	12403.2	蜂窝织炎性	1	0	35	0	12	1	0	17.9	37.5	32	0	18.9	77.1	1.5	15.4	278	13.8	7	0	0
男	13	5	12627.8	蜂窝织炎性	1	0	40	0	72	1	0	21.77	37.2	4	0	7.9	51.8	0.04	56.14	175	8.2	10	0	1
男	13	7	12713.4	蜂窝织炎性	1	0	50	0	48	0	0	18.2868	36.6	0	0	18.26	74.3	0.03	2.7	220	12	11	0	0
女	13	5	12808.2	蜂窝织炎性	1	0	50	0	24	1	0	19.9792	38.4	20	1	14.38	76.1	0.03	61.21	243	21	13	1	0
男	13	5	12882.1	蜂窝织炎性	1	0	30	0	48	1	0	23.9919	37.9	8	1	11.75	83.6	0.5	45.54	282	19.8	10	0	1
男	13	5	13038.3	化脓性	1	0	55	0	24	1	0	23.5588	36.6	0	0	18.21	84.2	0.05	3.27	455	20.9	8	0	1
男	13	10	13090.4	蜂窝织炎性	1	0	45	0	10.008	1	0	23.48	37.2	4	0	19.42	91.2	0.03	1.98	331	7.3	9	0	0
男	13	7	13107.8	蜂窝织性	1	0	35	0	24	1	0	18.87	37.4	12	0	23.83	90.4	0.04	0.5	424	10.8	10	0	1
男	13	8	13160	蜂窝织炎性	1	0	82	0	24	0	0	17.782	37.5	12	0	13.76	89.5	0	1.93	274	27.5	12	0	1
男	13	7	13188.1	蜂窝织炎性	1	0	85	0	24	0	1	23.5883	38.5	20	1	20.34	85.1	0	28.42	273	8.2	15	0	1
男	13	9	13296	蜂窝织炎性	1	0	109	0	288	0	1	11.8906	38.1	8	1	14.11	77.4	0.4	23.1	246	11.8	11	0	1
男	13	6	13952.1	蜂窝织炎性	1	0	48	0	12	0	0	17.716	38	20	0	4.59	57.7	0.4	4.84	187	16.6	9	0	1
男	13	8	14247.9	蜂窝织炎性	1	0	50	0	24	0	1	25.1338	37	0	0	20.33	91.7	0	2.43	272	15.8	11	0	0
女	13	10	14466.6	坏疽性	2	1	80	0	120	0	1	14.5239	37.5	8	0	9.59	92.5	0.4	95.1	332	23.2	9	1	0
男	13	5	14904.6	蜂窝织炎性	1	0	40	0	12	0	0	12.01	36.6	0	0	17.71	91.3	0.01	2.85	279	24.8	8	0	1
女	13	7	14915.7	蜂窝织炎性	1	0	113	0	168	1	1	14.34	38.9	32	1	18.19	85.2	0	50.2	266	28.7	17	1	1
女	13	8	15127.1	蜂窝织炎性	1	0	64	0	96	1	0	23.533	38.7	40	1	15.31	82.4	0.06	74.55	605	10.2	13	0	0
男	13	6	15568.4	蜂窝织炎性	1	0	40	0	24	0	0	22.22	37.6	4	0	14.37	77.6	0.09	43.89	308	28.4	9	0	1
男	13	9	15784.1	化脓性	1	0	50	0	24	0	0	19.0545	38.8	16	1	19.48	91	0	6.84	345	17.6	12	1	0
男	13	9	15996.6	蜂窝织炎性	1	0	70	0	24	1	0	25.7812	39.9	20	1	25.76	91.7	0.01	60.5	159	10.3	11	0	0
男	13	12	17620.2	化脓性	1	0	80	0	12	0	0	16.9444	38.4	20	0	13.27	75.9	0.01	39.21	218	11.3	11	1	0
男	13	13	17890.4	蜂窝织炎性	1	0	145	0	168	1	0	14.2857	37.7	12	1	15.77	82.6	0.16	63.84	327	9.9	12	1	0
男	13	11	19434	坏疽性	2	1	65	0	48	1	1	21.5139	39.1	52	1	13.3	86.7	0.01	152.1	139	11.4	12	1	0
男	14	4	10274.6	蜂窝织炎性	1	0	35	0	7.008	1	1	21.1096	37.2	12	0	19.59	81	0.07	5.75	258	7	11	0	0
女	14	5	10653.9	蜂窝织炎性	1	0	45	0	4.008	1	1	19.7523	38.4	20	0	13.6	81.5	0.12	0.5	266	12.6	7	0	0
女	14	4	10911.1	蜂窝织炎性	1	0	30	0	12	1	0	22.32	37.1	4	0	17	92	0	5.24	271	11.2	10	0	1
男	14	7	11390.8	蜂窝织炎性	1	0	65	0	12	0	1	20.202	38.9	8	0	13.26	87.1	0	36.23	230	15.3	13	1	0
男	14	5	11797.6	蜂窝织炎性	1	0	30	0	12	1	0	20.57	37.2	4	0	17.83	91.9	0	2.2	340	31.6	12	0	0
女	14	5	11992.2	蜂窝织炎性	1	0	60	0	12	0	0	19.9003	36.8	0	1	12	82	0	13.4	214	7.6	12	1	0
女	14	5	12060.2	化脓性	1	0	45	0	3	0	0	19.0271	39.2	20	0	20.16	83.2	2.1	0.5	321	15.7	8	0	0
女	14	6	12812.2	蜂窝织性	1	0	30	0	12	1	1	19.0635	37	0	0	16.39	85.8	0.15	0.72	341	15.9	9	0	1
男	14	8	14034.9	蜂窝织炎性	1	0	40	0	24	0	0	19.9573	37.2	4	0	19.66	79.3	0.02	78.05	285	17.2	10	0	1
男	14	7	14109.2	蜂窝织炎性	1	0	60	0	12	0	1	22.1297	36.9	0	1	18.21	77	0.75	2.14	230	35.8	10	1	0
男	14	8	16545.4	单纯性	1	0	35	0	24	0	0	17.9592	39	32	0	7.81	64.6	0.14	21.51	260	10.4	6	0	1
女	14	11	17615.4	坏疽性	2	1	110	0	48	0	1	24.6893	40	8	0	17	75	0.11	69	220	27.7	16	0	0
男	14	9	17657.6	蜂窝织炎性	1	0	220	0	48	1	1	20.0134	37.5	12	1	15.35	80.7	0.1	37.86	251	25.4	12	0	1
女	14	8	18173.3	蜂窝织炎性	1	0	65	0	96	1	1	17.3333	39.3	8	1	7.57	72.3	0.5	99.48	244	27.1	11	0	1
男	14	8	18984.7	蜂窝织炎性	1	0	50	0	48	0	0	12.86	37.4	28	0	17.19	74.4	0.21	14.9	264	16.4	9	0	1
男	14	10	21354.5	坏疽性	2	1	60	0	72	1	1	17.77	39.6	56	1	12.32	86.2	0	87.78	352	19.1	11	1	1
女	15	6	11008.2	蜂窝织炎性	1	0	70	0	7.008	0	0	21.7923	36.9	0	0	15.66	85.1	0.12	0.5	327	11.5	11	0	0
女	15	6	11310	蜂窝织炎性	1	0	53	0	7.92	1	1	17.0245	39.1	8	0	15.38	91.6	0	0.5	222	12.4	12	0	0
女	15	5	11362.8	蜂窝织炎性	1	0	30	0	3	0	0	20.1381	37.5	0	1	22.06	90.4	0.1	0.5	280	8.5	8	0	0
男	15	6	11862.1	蜂窝织炎性	1	0	43	0	72	0	1	16.2324	36.9	0	0	12.91	68.4	0.23	30.29	272	15.8	18	0	0
男	15	6	12825.8	蜂窝织炎性	1	0	90	0	48	1	0	26.9633	37.5	8	0	10.46	72	0.6	67.6	197	32.7	6	0	0
男	15	4	13303.2	蜂窝织炎性	1	0	50	0	24	1	0	16.79	38.1	24	0	12.46	88.3	0	8.48	249	12.6	24	1	1
男	15	11	16999.9	坏疽性	2	1	115	0	24	1	1	22.8374	38.8	24	1	12.29	85.9	0.01	116.5	213	42.6	8	1	0
男	15	12	17217.8	蜂窝织炎性	1	0	45	0	72	0	0	24.0074	37.2	8	0	9.41	61.5	0.7	0.5	262	9.2	7	0	0
男	16	4	11003.1	蜂窝织炎性	1	0	52	0	12	0	0	19.6927	36.6	0	0	18.85	86.1	0.02	6.82	296	16.3	11	1	0
男	16	5	11750	蜂窝织炎性	1	0	46	0	48	0	0	17.6265	37.6	0	1	7.81	66.3	0.8	31.7	240	18.4	8	0	1
女	16	6	12741.4	蜂窝织炎性	1	0	45	0	24	1	1	18.7171	36.9	0	0	16.51	83.9	0	29.33	248	30.4	10	0	1
男	16	7	14907.9	蜂窝织炎性	1	0	104	0	48	1	0	19.2653	38.4	20	1	8.87	63.7	1.2	12.24	300	31.1	11	0	1
男	17	7	17961.2	单纯性	1	0	44	0	72	0	1	19.2578	39.1	48	0	10.21	75	0.03	33.4	194	14.3	7	0	0
女	17	11	18055.3	蜂窝织炎性伴周围脓肿	1	0	181	0	72	1	0	16.7311	36.5	0	1	16.18	89	0	130.9	348	11.8	11	1	0

## Sheet: Validation set
preoperative temperature/℃	onset time/h	operation time/min	leukocyte/×10^9/L	CRP/mg/L	fever
39.2	24	40	31.48	32.41	0
38.1	48	49	20.04	33.18	0
38.8	24	105	7.27	113.48	0
37.8	96	92	16.55	47.96	0
38.6	96	49	14.21	88.38	1
39.5	96	75	9	123.29	0
37.5	24	105	6.23	13.08	0
39.6	72	87	23.9	107.78	1
37.6	120	38	15.75	185.62	0
37.4	72	65	12.12	164.6	1
37.3	48	72	16.15	33.19	0
37.6	48	30	17.71	187.28	0
38.2	48	72	3.35	1.07	1
37.3	12	70	9.81	6.95	0
36.7	12	32	19.02	17	0
39.1	24	65	17.07	12.81	0
39.8	24	59	28.15	51.96	0
39.5	12	30	10.74	10.03	1
38.1	24	30	12.5	19	0
37	24	28	13.59	6	0
40	12	75	16.52	0.43	0
39.5	48	75	11.14	57.54	0
37.6	24	80	21.75	26.71	0
37.7	12	28	20.83	5.18	1
38.6	24	28	27.63	32.84	0
37.5	6	85	16.78	6.89	0
39.4	48	37	17.13	34.63	0
40.2	24	72	17.6	74.29	1
40.2	24	43	18.07	15.37	0
37.9	12	51	9	6.87	0
37.8	48	58	10.15	130.21	0
37	168	120	11.59	415.05	1
38.6	24	52	20.38	26.59	1
40.4	10.08	62	17.79	52.71	1
39.1	48	62	16.5	156.89	0
38.2	72	58	4.98	79.31	0
37	72	63	16.82	81.92	1
37.5	72	96	10.46	271.78	1
38.4	168	68	21.79	130.11	0
38.4	48	59	14.03	85.91	0
38.3	72	32	9.65	209.33	1
37.8	7.2	87	3.85	0.6	0
38.9	48	81	7.63	20.57	0
40.1	96	41	11.87	240.55	0
39.2	96	116	25.1	81.29	0
36.9	96	62	16.12	152.22	0
37.9	24	121	26.78	20.21	1
39.7	48	76	16.19	57.66	1
40.5	72	90	8.93	115.13	1
38.2	168	64	21.59	168.42	1
38.5	96	47	11.91	18.81	0
36.5	24	37	11.57	40.84	0
37.8	12	37	14.15	8.98	0
38.1	24	94	24.96	96.13	0
37.2	24	20	13.38	20.84	0
38.2	12	31	14.29	1.16	0
39.1	24	34	15.15	8.85	0
37.4	24	32	13.59	17.46	1
36.8	24	43	12.19	38.07	0
37	48	32	13.34	63.73	0
38.6	24	42	15.63	7	0
37	24	52	15.45	9.6	0
37.4	24	49	12.38	13.92	0
37.9	96	71	13.33	103.48	0
37.5	72	59	17.06	26.74	0
38.9	24	41	22.21	44.58	1
39	24	27	12.14	0.7	0
36.6	24	34	16.88	6.6	0
38.3	96	105	12.18	68.78	0
36.3	24	63	13.92	1.11	0
39.2	96	30	22.54	178.51	1
38.6	16.08	41	19.59	1.45	0
38.5	24	105	12.19	45.9	0
36.9	48	62	16.48	127.2	0
38.3	24	28	23.45	52.38	0
37.2	12	56	14.77	19.65	1
39.2	48	53	11.61	72.57	0
37.2	24	61	11.99	46.37	0
37.9	48	15	13.65	23.31	0
36.7	48	68	16.44	33.35	0
37.4	48	57	20.72	141.97	0
36.7	12	42	17.78	7.61	1
38	24	50	17.52	14.8	1
39.5	24	56	27.26	24.79	0
41	24	96	10.31	6.36	0
39.7	48	39	15.7	148.66	0
40.1	24	55	20.89	14.84	0
37.9	8	36	17.27	6.2	0
40.7	12	82	7.79	13.62	0
38.3	48	73	7.31	211.28	0
37.6	12	39	18.31	16.52	0
37.9	48	65	15.78	25.28	0
39	24	49	15.7	7.39	1
39.6	48	63	14.47	102.79	0
38.7	24	53	15.93	9.86	0
37.9	72	56	12.73	33	0
38.5	24	39	19.81	92.66	0
37.8	72	56	17.24	110.51	0
37.9	48	50	18.23	41.99	0
38.1	24	51	12.23	37.21	0
37.5	48	38	13.57	192.24	1
36.6	72	70	16.98	129.8	0
37.9	48	76	16.1	35.7	0
38.9	24	33	14.42	119.72	0
38.9	72	71	10.93	195.35	1
37.6	48	85	25.47	71.19	1
37.1	48	104	17.9	22.15	1
37.6	24	58	13.29	31.99	0
38	24	48	15.3	45.44	1
39.4	24	69	20.44	66.98	1
38.8	96	84	17.85	96.68	0
37.1	72	66	13.79	173.91	1
37.1	16	87	28.62	57.17	0
39.5	24	93	15.61	81.75	0
39.7	96	88	11.49	193.73	1
37.8	24	72	23.17	11.08	0
38.9	12	69	14.68	8.33	1
39.1	72	58	11.73	68.35	1
39.5	16	55	14.15	20.37	0
37.3	72	89	16.81	29.19	1
39.7	72	61	13.95	57.28	1
37.6	72	81	14.71	23.02	0
39	48	81	17.44	259.8	0
38.2	96	72	21.76	4.48	1
37.4	9	32	13.2	29.95	0
38.9	24	52	15.35	101.61	0
38.1	12	42	16.99	9.83	0
37.1	72	30	16.86	127.12	1
37.3	48	46	11.69	20.07	0
37.9	24	26	25.21	33.17	0
39.8	8	42	16.87	11.79	0
36.4	3	71	13.45	4.9	0
37.2	24	44	12.09	33.83	0
37.9	24	47	22.35	16.86	0
37.9	24	43	19.07	6.17	1
38.2	24	25	8.37	16.65	0
40.3	24	64	16.51	63.84	0
37.3	12	50	21.88	18.21	1
39.6	24	36	15.73	43.94	1
38.2	12	48	22.33	14.02	0
38.7	24	39	0.85	0.43	0
38	12	40	15.4	8.19	1
38.2	24	34	12.85	26.58	0
38.3	24	53	15.21	40.86	0
37.3	48	31	19.47	73.48	0
38.7	48	39	15.6	16.64	0
39.1	24	78	17.37	180.78	1
36.6	6	27	10.53	4.19	0
39.8	12	40	18.68	15.5	1
37.6	48	32	16.31	46.95	0
38.1	24	46	13.96	67	0
36.9	24	28	18.67	1.73	0
38.1	24	30	16.75	10.2	0
38	48	45	15.72	29.28	0
39.9	24	24	17.18	152.51	0
37.6	24	106	18.56	10.1	0
37	48	58	11.21	32.82	0
37	24	52	12.03	7.33	0
38.3	24	63	13.57	31.61	0
37.4	48	35	12.95	34.64	0
36.7	24	79	23.06	4.09	1
39.8	48	27	21.74	73.35	0
39.7	12	27	22.39	57.12	0
37.7	72	69	22.51	31.39	1
38.4	24	40	17.02	4.31	0
36.6	24	78	14.14	14.44	0
40	24	64	34.17	10.47	1
40.3	72	109	18.38	84.98	1
38.3	96	75	11.79	56.12	0
37.7	48	105	21.28	64.38	1
39.3	24	54	12.24	33.4	0
37.4	96	119	18.31	78.05	1
38.9	24	56	24.25	42.15	1
37	72	132	33.97	16.56	1
38	48	35	16.17	142.5	1
40	96	86	21.14	143.67	1
37.8	12	32	24.29	3.37	0
39.6	24	31	9.42	4	0
37.2	24	62	21.89	5.43	1
37.1	24	45	12.91	3.83	0
39.4	72	60	20.91	162.38	1
37.4	24	124	5.86	24.47	0
37.7	72	59	22.58	62.35	0
37.2	48	53	31.41	69	0
38.9	12	38	22.89	13.63	0
38.1	48	64	13.54	152.6	0
38.3	72	138	10.93	15.12	0
38.4	24	65	15.9	31.88	0
40	24	27	22.81	68.07	0
39.1	24	127	13.99	50.74	0
38.6	72	35	14.63	220.9	0
39.7	48	86	11.24	6.81	1
38.6	120	112	17.76	72.72	1
37.6	48	55	20.7	77.82	0
36.5	24	40	16.32	15.79	0
39.5	96	218	16.75	132.98	0
36.8	12	46	22.51	7.95	0
37.2	96	64	20.37	103.1	1
37.4	48	34	11.85	2.55	0
38.1	48	68	8.5	5.76	0
36.5	72	37	12.93	40.09	0
37	12	44	11.8	10.93	0
37.1	24	32	6.99	1.17	0
37	6	29	16.42	12.2	0
37.5	72	58	21.24	7.34	0
37.6	6	60	15.44	8.23	0
38.2	24	25	11.14	31.36	0
37.5	24	61	17.99	71.72	0
38.2	24	44	19.48	22.77	0
37.6	12	48	16.01	17.22	0
36.6	16	24	19.15	5.67	0
37.1	8	32	16.5	8.34	0
37.5	6	46	17.81	16.33	0
38	24	25	21.65	22.04	0
37.5	12	60	6.46	5.08	0
36.5	24	31	19.72	85.46	1
38.9	72	31	18.59	22.06	0
38.1	12	92	22.11	3.93	0
36.9	24	30	16.84	107.58	0
37.4	12	34	18.92	5.74	0
37.8	24	87	19.57	58.73	0
37.5	7.92	71	19.91	16.69	1
41.3	24	91	21.62	154.52	1
39.1	72	70	14.87	135.53	0
39	24	34	19.24	83.71	1
36.8	12	34	12.07	11.39	0
38.2	96	78	15.4	5.67	1
39.4	48	45	13.39	136.35	0
38.6	24	68	17.69	49.53	0
37.5	24	40	13.59	6.93	0
39.3	12	57	16.78	28.11	1
36.8	24	29	22.6	13.78	0
38.8	72	48	22.5	64.38	1
39	48	61	15.7	78.27	0
